# Supplementary material for: Targeted hypermutation of putative antigen sensors in multicellular bacteria
Source: Proc Natl Acad Sci U S A. 2024 Feb 14;121(9):e2316469121. doi: 10.1073/pnas.2316469121 (PMC10907252; doi:10.1073/pnas.2316469121)
Supplement: Supplementary file 8 — Dataset S07 (GZ) [file pnas.2316469121.sd07.gz]

Archive with 1 entries (1 files):
- Dore_et_al_DatasetS7.gbk
