# Supplementary material for: Targeted hypermutation of putative antigen sensors in multicellular bacteria
Source: Proc Natl Acad Sci U S A. 2024 Feb 14;121(9):e2316469121. doi: 10.1073/pnas.2316469121 (PMC10907252; doi:10.1073/pnas.2316469121)
Supplement: Supplementary file 8 — Dataset S07 (GZ) [file pnas.2316469121.sd07.gz › Dore_et_al_DatasetS7.gbk]

LOCUS       m64021e_220818_202925-76350508-ccs_(reversed)        8372 bp    DNA     linear   UNA 21-JUN-2023
DEFINITION  .
ACCESSION   urn.local...3h-gcwt855
VERSION     urn.local...3h-gcwt855
KEYWORDS    .
SOURCE      
  ORGANISM  .
FEATURES             Location/Qualifiers
     repeat_region   1..479
                     /created_by="ewilbanks"
                     /label=1
     CDS             4..174
                     /Source="FGS"
                     /codon_start=1
                     /ID="m64021e_220818_202925-76350508-ccs_8199_8369_-"
                     /what="CDS"
                     /label="CDS"
     acc             171..509
                     /Source="DGRscan"
                     /codon_start=1
                     /ID="m64021e_220818_202925-76350508-ccs_7864_8202_-"
                     /what="accessory"
                     /des="Avd_like"
                     /label="acc"
     repeat_region   560..857
                     /created_by="ewilbanks"
                     /label=2
     repeat          586..727
                     /Source="DGRscan"
                     /codon_start=1
                     /ID="m64021e_220818_202925-76350508-ccs_7646_7787_-"
                     /what="TR"
                     /Color="#00cccc"
                     /modified_by="ewilbanks"
                     /label="TR"
     repeat_region   1230..6295
                     /created_by="ewilbanks"
                     /label="RT-19970"
     RT              1315..2307
                     /Source="DGRscan"
                     /codon_start=1
                     /ID="m64021e_220818_202925-76350508-ccs_6066_7058_-"
                     /what="RT"
                     /des="DGR reverse transcriptase"
                     /label="RT"
     repeat_region   1359..2231
                     /created_by="ewilbanks"
                     /label=3
     repeat_region   2725..3209
                     /created_by="ewilbanks"
                     /label=4
     target          complement(2741..6265)
                     /Source="DGRscan"
                     /codon_start=1
                     /ID="m64021e_220818_202925-76350508-ccs_2108_5632_"
                     /what="target"
                     /des="target gene diversified by DGR"
                     /modified_by="ewilbanks"
                     /label="N838_19970"
     repeat          2745..2885
                     /Source="DGRscan"
                     /codon_start=1
                     /ID="m64021e_220818_202925-76350508-ccs_5488_5628_"
                     /what="VR"
                     /modified_by="ewilbanks"
                     /label="VR"
     repeat_region   complement(6397..8342)
                     /created_by="ewilbanks"
                     /modified_by="ewilbanks"
                     /label=19955
     target          complement(6849..8372)
                     /Source="DGRscan"
                     /codon_start=1
                     /ID="m64021e_220818_202925-76350508-ccs_1_1524_"
                     /what="target"
                     /des="target gene diversified by DGR"
                     /modified_by="ewilbanks"
                     /label="N838_19955"
     repeat          6856..6994
                     /Source="DGRscan"
                     /codon_start=1
                     /ID="m64021e_220818_202925-76350508-ccs_1379_1517_"
                     /what="VR"
                     /modified_by="ewilbanks"
                     /label="VR"
ORIGIN      
        1 gaggacaagg ccgccgccta ccggactgcc cgcgacgcgg ccagtctggc ggtctgcgag
       61 ctgatcctga gcgggcagga ggccgccgag ccactggtgc acgagatcga gcagaatctg
      121 atggccgccc tgtccggctt gctccgacgc atggagcgac gcggcagacg atgactgatc
      181 gcagccgcca cgcgccgttg tatctcgacg ccatggcgct gaacgcctgg ctgctgcacc
      241 atctggagcg gtccgctggt gcgttggaga cgcgcctggt cgatgcctcg ctggatctgc
      301 tgctggacct ggcctttgcg ctcaaagatc gcgatcgcga ggcgcgcatc gacgacgccg
      361 acgatgtgct gctgcggttg cgcaccttgc tgatgttagc cgtcgaggtc gggcgtctga
      421 gccctgagca gtatgcgcat gtcctcggca tggtggacgg catcggtcgc cagattggcg
      481 gctggaagcg ctcgctgctg gaagactgag taaggttttg caaaacatgc gcttgcagac
      541 cggcccgctg ttgccggaca atgacgctgc cgggccaaag gtgaacgggg tgtcgcgcgt
      601 gctgcgcggc ggtgctttca acaactcgtc caggaacctg cgctgttcga accggaacag
      661 gaacgcgtcc gagaaccgga acaggaacat cggctttcgc tgtgtgcttg ccccgcgccg
      721 ccaacatgcc tccaagggcc cagttttcgc ctattggcgc catgcaggat ccggtcgggg
      781 gctcgccccc gaaatccacg gccggcccgt tccagtagtc cgctaaaccg ggcgaccgtc
      841 cgggctggcc tctttagaaa ctatccagca acggatttcc gattcttgcg gaacagggca
      901 attccctatc aacaggaccc tgcgattaga ggctggcttt actgggagcg ccggctttcc
      961 agccggcacg tctttggcgc ggctcaatgc cgcgccaaag acgtaggaaa tcgcgaaaac
     1021 ccttaaaccc gagcgaaatc catccgagct gaaggccttg ctcataaacc cgtccagagc
     1081 cgtagcccgg tgggagcggc gtcctcgccg cgatgggtac ccgtcgcgcc gaggacgccg
     1141 ctcccacagc ggtggacgga cgatcaaggc cgagctgaac acacaggagc gaacgtgcaa
     1201 aatcgcttcg gctgcaagat cacctgatgc gggcatcgaa cccgcatcag gtgaagccgg
     1261 cgctcccagc aagccggcat ttccagtaag ataaacagtt tctcgaccat cggcatgcgc
     1321 agcgtccccg ccggctcgtt tcaacacctg tccagtttcc cctgcctctg ggtcgcctgg
     1381 ctcgattatc gacgtggcaa gcgacgtcga ccggctgtcg cggactttgc tctggatgcg
     1441 gacctggcct tgctgcatct gcaccaagcc ctgagagccg ggcattttag accctcgaac
     1501 tatcgggttg cgctggtgcg cgacccgaag ctgcgcttgg tcgccgcgcc gaatgtcggc
     1561 gaccgggtgc tgcagcgtgc gctactcgat gccatcggac ctacctacga gcgcggattc
     1621 atccaccaca actacgccgt cggcaccggt cgcggcgcgc accgcgcggc actagcctat
     1681 ttgggctgga tgcgccgcct gccctggcgg atgcatctgg acatcagcca ctacttcgcc
     1741 tcggtggagc atgagcggct gatgtcgcta tttgctcggc ggctccgcga tgcgcgcacg
     1801 ctggacttgc ttgcatccct gctggccgcg ggtgccgagg tctaccggca cccattggcc
     1861 gaggtcgcgc taccggagct tcgggttccg cccggtcgcg gtctgccgtt gggcggctat
     1921 ctcagccatt gggccggcgg cttctatctg gacagcttgg atcatctggt aacgcgcacc
     1981 ctgaagcccg gcggctatct gcgctacatg gacgatttcg tgctgtttgc cgaccggccc
     2041 gagacactgg acgtctgtcg cgcgcgcatc atcgactggc tggatatcga gcgaggtctg
     2101 cgtctgaagg tggcggatgc gccggccctc gacaaccgac agccaggggt gtttctgggt
     2161 tttcgaatca gccgcggcgg catcgggccg ggaccgaagg ccttgaagcg gctgcggcga
     2221 cgactgcgac gaggcgatga tctgaacccc gcgcacctgg cccgaagcct ggcggctttt
     2281 cggggaatgt ggcgcgcctt ggggtaaatg ggctcgacgt acaggcgctg cttcctttga
     2341 ttcagcgcaa agacgcagag tcgcagagaa gagggtgcat gcttgccgtc ggcgtcgttt
     2401 gcacccgaca acagaaattc accgccaaga tcacgaagca agcatgtcgc tcgtggagcg
     2461 gtacagaaat cccgaggcgg ttcgttgtcg ttgtcgtcat cgtagtcgtt atcgagcatt
     2521 cggctaagac cattatgaca acgacaacga caacgataac gaccggagac tgtcttggaa
     2581 catctgcacc gaggcactag cgagacttcg gcgcggcggt actgggttga caaactgaca
     2641 aattgtcatt gtcatttgac actttctcag ttgcaaaaaa aatcgccaac agcgctgcgc
     2701 gctgttgaag aaaagatcaa agggtcaatg ggtcgaaggg tcaatgctgg cggcgcgggg
     2761 caagcacaca gcgaaagccg atgtacctgt cccggtccac ggacgcgacc ctgagccggt
     2821 acgaacagcg caggaaccag gacgagtcga agaaagcacc gccgcgcagc acgcgcgaca
     2881 ccccgccttc cccggcccgc aacgggttgt ccgcatcgcc ttcgctgtac tcatcatagg
     2941 catccaggca ccattccaag acgttcccaa ccatgtcgag gacaccctcc ggcgtgcagt
     3001 cgccggggaa gatgccgacg gggctcgggg cgcggacctt ggcatctgca taattcgccc
     3061 gatcagggtc cggcagttga tcgccccagg ggtaacgccg gccctgcttg ccgcgggcgg
     3121 cgtattccca ttgcgcctcg ctgggcaatt gcaccaccaa cccgtccgcc aggctgaacc
     3181 ggcccttggg atcctggtga cgccgcagcc gatcggtcag ccaggcgcag aaggccatgg
     3241 cctggtacca ggagacccgg accaccgggc gactcgggtg ctgctgctgc gcatcccaat
     3301 cgtccggctc gggcggccgg tcggcgccgc cggcccacca ccagcgcggg tcggcggggc
     3361 tgtcgtcgag gaactgggcg aaatcggcga cggtgaccgg aaagcggctg atctggaatg
     3421 ggtcgatgca aactcggtgg accggggcct cgcggtcatt ggcttccggg tcatagttcg
     3481 gtgcctgctg gtcgctctgc tgcgcgccca tgtaaaaatt gccgcccggc agcgcgaccc
     3541 aacgctcggg atcggtccag tccagccgcg ggtcgccggc cagggccagc gcatcggcgg
     3601 cggcgatgcg gtcgcgcagc gggatggccg cggcctgctc ggggtcgaac acggccatgg
     3661 ccgcgtccag ggtctggcgc cagcgccgat cggcgggttg gaaggcgaac gggtccaggt
     3721 cgcgcagcaa cagcccgatc aggccggcag cgcgggcctg ggcggcgcgg ctgggctgcc
     3781 cgccgagccg gtcgagaatg ccgccgatca ggccgttgac cttggcctcg ccctgcaggt
     3841 agagcacccc ggccagcagc agcaccggct cgcgccattc cgggcgatgc aacaccaggt
     3901 cgtagtcggc gtcggcggtc agcaggcggg cgttgcgctc gcggtcggtg cgcccggcca
     3961 gggcctgggc ggcgaggtat tcctggaagc tgaggtgcca aaatctcagt tggtggccgc
     4021 ggcgcacgat gatgccgctg tcgatctcgt cctcggcgag gaaggtctcg gcgcgctcga
     4081 cggcgtccgg gtcggcgccg aagcggtccg caagctgctc ggcggcccag cggcggggaa
     4141 cctgcacctg gcgaccctgc tggctgtcga gcatggccag agccagctcg ccgagcagct
     4201 ggcggcagcg ctggggcttg atgcggtcgg ggcgctgatc gcgggattcg ctgagccagc
     4261 gcaggaccga ttcatacagc tcggcgcgct gctcgggcaa acgcttttcg ttccagtgca
     4321 ccacggccag ggcggtgagc atgaccgtgt tgcgcgcaag caggcgaatc tcccggcgcg
     4381 aggccagcgc ggcagccagc gcgcggtggt agcccgcggc ctgctctggg cgctgcggga
     4441 atagggcggc gctccagcgc tggaggaagc cgtcgatggc gggcgggtcc agggcctgga
     4501 tgttgacctg ggcgaagccg agcagcacgg ccttgtcctg gtaggcggcg gggcggctgg
     4561 tgaccaccat ggggcaggtc ggccaggcgc gggcaaccgc ctcgatgcgg cgcaccgcct
     4621 gctgccgctc ggcctggtcc cgggcttcgt cgaggctgtc cagcagcagg atggcctggc
     4681 cgtctttgag cagttggcgg aaatcgtcgg catcgagttc ctggtcggcg tcgttggcgc
     4741 gggcggcgag gtagctggtc agccaggcgg cgctgtcgtt cagcgtcggg ctgtcggggc
     4801 gtccgcgaca gctccgcgca tagtcgagcc agtcggggat agcgaccatc agcggcagcc
     4861 gcgggccggc ggcggtgggc gtcagtccca gccgccgttc ggcgaggccg ggatcgcggc
     4921 ggagtcggtc ggcggccagg cagtgggcca cccagcgcag gaaggtggtc ttgccgcagc
     4981 cggggtcgcc gatgatgacc agccggtcct ccgcgcacag ggccgcgcgc agcggttgcc
     5041 cgccggggtg cgacgcttgc cggtgctggc cggggtttgc ccgcggctcg gggtcgagcg
     5101 cggcgccggt ggcctgtagc tcgatgtaga ggtcgcgcag cgggatgcgc cgggcctcgg
     5161 ggctgccggt gtggaggccg cggatgtcga gccattcggt gtcggcatgc aggtcgcgga
     5221 ggtatttgcc gaagtccgcc gcgggcggtg gtggtggcgg gcgggtttcg ctgagatcga
     5281 tttcggcgct gccgtcgggg cagccgggct ggttgcgatc ctcgatccag cggccatttt
     5341 tccaggtgcg gaacagcacc cgcacccgcc gcggctcggc atgcaattcg atccactgga
     5401 aggcgttcgg atagcttgcg tgctcgtaga cgcagccggc ggcgagttcc aggcagttat
     5461 agtccgggtc gggggagagg atgcgctgca tgtacgggtc gtgcagatgg ccgcgcagaa
     5521 tcaggtcgcg gtgcagacgg cagtcgcgtt gggcctcgcg ggcgtcgaat tcggccagat
     5581 agtcccaggg gtggtgcagc agggcgattg tccagtcggc gccttctgcc tcggcgacat
     5641 cgacggtctg cttcagctgc cagctgccga gcagcagctg gttgcggtca ttgtcgccgc
     5701 aggacatcca ggcggagtcg agcccggcga cgtgcaggcg ctggtcgttg atgggaagca
     5761 tgcgttgcca ccagggcagc gtttgctcgg tgccgagcca gtcagtatag aagccgaggt
     5821 aggcggcatg acgcttgagc aggatctggc gttggctcgc atcgccgaga acctcggcaa
     5881 tcggctgctg gtcaccaccc gagaggagtc cggtctggac catcttggcg accgcatcga
     5941 cgcgtttgcg gtcgacatcg tggttaccgg gcaccagcag cagccgatct cggtccagtg
     6001 ccggcgccga gcgcggcgtc agcgctggcc agagctgcga ttccagccag ctcttggcca
     6061 gcttgtactc atgctgctgg ccgctgaacg cgaggtcgcc ggtgcagacc accaagtcag
     6121 ggaccagccc cgcggcgaca tcgtcgctga tccgcttcgc caaatggcgc aggatcgggt
     6181 cggcatccca gctgcggcct ttgctgaaat ggatgtcgga caggtggagc aggcgtattg
     6241 gcagggggtt ggcagggctt ggcattcgtg tacatcttgt tgctctggga cggagaggtc
     6301 aggatagcca gcgctatgct cgtgcgcaag ccggcggatc ttcagcatgg gtgacggccg
     6361 aacatacagg agggaacatg caaaatcgct tcggctgcaa gatcacctga tgcgggcatc
     6421 gagcccgcat caggtgaagc cggctggaaa gccggcgctc ccagtgggcg gcgacgactg
     6481 cgacgaggcg atgatctgaa ccccgcgcac ctggcccgaa gcctggcggc ttttcgggga
     6541 atgtggcgcg ccttggggta aatgggctcg acgtataggc gctgcttcct ttgattcagc
     6601 gtagagacgc agagttcgca gagaagaagg tgcattcttg ccgtcggcgc cgtttgcaac
     6661 cgacaacaga aattcaccgc caagatcacg aagcaagcat gtcggtagcg agacttcggc
     6721 gcgactgtac tgggttgaca gactgacaaa ttgtcattgt catttgacac tttgtcagtt
     6781 gcaaaaaaaa tcgccaacag cgctgcgcgc tgttgaagaa aagatcaaag ggtcaatcgg
     6841 tcgaagggtc aatactggcg gcgcggggca agcacacagc gaaagccgaa gtaccagtcc
     6901 cggtcctcgg acgcgttcct gttccggaac gaacagcgca ggaccctgga cgagacgctg
     6961 aaagcaccgc cgcgcagcac gcgcgacacc ccgatgccgt cgcggtcatc gcgatcctca
     7021 tagtagctat cgcaccactc ccatacatta ccagccatat ccgcgatccc cagctcgcgc
     7081 tgatgggagc ggggaaacag gccgaccgtc gaggtgcagt cgaggccagt cttgtaactg
     7141 ttgcagatac catcctccca atcgtcgccc caggggtagg tgcagccgtc agggccgcgg
     7201 gcagcggcct cccattcctg ctcggtgggc aagcgaccgc cggcccagcg gcagcaggcc
     7261 tcggcctcgt agaagctgac gccgacgacg ggctggctcg ggttgttgta cgccttgtcg
     7321 tgccaatgtc taggttcggc gatgccctcg cccttgcgcc aggcccagcc ctgttcggac
     7381 caataggccc gctccagata gccaccggct tcgatgaagg cgcggtattg gctgttggtg
     7441 accgggtagc gggagagccg gaacggggcg tcgatgcgca gcggttggtt gtcacggccg
     7501 tagacgtagt caccggtcgg tacctggata gaggcatccg ggtcttgcag gtctttgatg
     7561 cgcggatcgc cgagcaggcc gaggcagagc ccgaggcggt ggcggtcctt gacggcgatc
     7621 tcgtcgtcga tggccgccag ggcgacctgg cgcatgcgct cggtcaaggt ggagctgggg
     7681 cgatcgcgtt tgagcaggca gagaccgagg gcatcggcga cgaagacggc gggggccggg
     7741 ttggcttgga tctggctgcg ctccagattc ccggccaagc gctcgagcag gccctggcgc
     7801 cagcgccggc cggtgccgac gcgggcgtgg aagccttcgc cggcgaacaa aaacagcaat
     7861 gtcagccgcc actccggctg gtgccagcgg tcgcggaaca cctgctctag gccgctgtcg
     7921 tcgaggcggc agtgggcgat gcgctcggcg gcgaggaatt cctggatgct caggtgatag
     7981 aaggcggcgc caccgtcgct ctggggcagc agcaggccgg aacgggtgaa caggtcttcg
     8041 cgccattcgg ccggggcaat gcgggcctgc tcgtggtcgc cctccaggtt ggcgtaaccg
     8101 cgcagcagcc gctcgatctc gtcggcggtg gcccgcgcct cgggggtgat gcgggcctcg
     8161 ccgaggccct cgccggtatg catgccgtag gcgatggcct ccagccggcc cttgacgggc
     8221 acgcgctcat gggtctcgtc aaggtagcgg ttgtgcagca cgttgtcgca gatgcgctga
     8281 tagagcgcga agagatcgtc cggcagttgg cggccgtcca ggtagatgac gcaaagcgcg
     8341 gtgagcagga gcgggttctc ggtcagctcc tc
//
