# Supplementary material for: Targeted hypermutation of putative antigen sensors in multicellular bacteria
Source: Proc Natl Acad Sci U S A. 2024 Feb 14;121(9):e2316469121. doi: 10.1073/pnas.2316469121 (PMC10907252; doi:10.1073/pnas.2316469121)
Supplement: Supplementary file 9 — Dataset S08 (GZ) [file pnas.2316469121.sd08.gz › Dore_et_al_DatasetS8.fa]

>GAT82291.1
-RAVREQELP------------------------------------TWMELADALYLAAC-----------------------------------QDAAVPLFDVPGRQARERGARPRGAGRPGGRTTLPGERPDVRP---------PD---------------------------------------GPGLPGDRGEEQDTEPPAPSAPRDGTGQRADAPA-KPD----------------APTEPDSSKAPDRPDRPEA---------------------SDESRPSGDDRPDHGPDDELLLLEEDLAALPDTPHPLLADLPPAGSARPRTRPARRF-----------------GPGPSDRAGW-----PVS------------------------PR--------LAD---SLA---------LARSLRPL--RM-----FR---------SS---------PHELE---------LDEEATA---EQ-----AALT-----------------G-----------MWTP-----VC---RPVP-ERR------LDLLLLVDDSPS-MALWSHTV-RQIAELM-EQT--A--------AF-RTVRTV------RW---------------------NLDDG-------------------------------------------------TAADLAAAG--------------TG---AGERQ-----------LTLAVTDGGHG-AW--RTGR----------AAA-LLHRLGQR-SPVAVLSLLP-QHLWDL------------------TL---------------P------TVARTR------------------LR----A------P----GP--A-------------V--P---N-------------R-----------VYDAEWK-----------------------------PPYTDLPGAGPEFAPHPGPG---------------------------------TA---------------IP------------------VPVVEL-RP--------------G-S--LRRWARLV-AATG----------GGEW----HGLA-----ALW---------------TAPDRDLRSASAGPVPE--DLADIVVGPRHTE---PD------------P-------------AEADGAGSSAVRRARWA--------A---------------------------------------------------------AV---------VRR-FCATASPAAY-------ALAQRLAA----A--P---LN-----------LPVMRLLQ----Q--T----L------P---G----AQ--S-----W---NL-AEIVL---LGL--VR------------------------------------------RTDTTADA------EDAHRVSFDF--------PE--G------VREEL-LA-LGSRAE-----------------------------------------------------------------------------------------------------------
>WP_076831948.1
AGSAAGASAVSAVGRAAAAT-AATVEI-------------------TAREHAEALWLYGL------------------------------------------------MASTGSSGSSG----SNAQGSTTGDPPPAP---------SP------------------------------------SGAGPRDGAA---------LGEGRPTG----PVSLPA--PD-----------------------------PDTRGD---------------------NAGNTDA-------EEQFPP---------------------FPRTDRDIALAAPVSTNTRRLQGA---------PEDDAESLWT-----PLP------------------------WMRPRSGFASLER---QLS--------GARRSLRPL--RQ-----TV---------AS---------KVQMV---------LDEEATA---ER-----LLRG-----------------P-----------APVP-----VR---RPAP--ERRW-----DLVLLVDDSPSMQVAWLDLV-PLLRGYL-VRE--G--------VF-RDIRVC------FV---------------------DGEAA-------------------------------------EAGQVTLRPESRAGALHRSPR----EII-------DP---SGR-R-----------IIWVLTDGVGR-GW--HNGA----------LHR-QLWWWSRR-LPVAVMNPLP-AHLWHL---T--------------GL-----AP--------H--------QVSI------------------FA----A------A----GP--G-------------S--V---A-------------V------R---------WR--------------FQDAWAGL------------------TGGAVSDQA---------------------------------AV---------------AP------------------IPMLGV-DG--------------G-S--IASWARFQ---SA------E---HERR----LDAP------AV-----------------------LVGPGGTGA------GA-GA-------AA------------G---RDTGEGTAAG------RNA-----GAG--------T---------DGAGARVTDGVGVTLTKLTPL---------------------------EI---------VRR-ARATLSPAAF-------DLAVRLAA----V--P---LT-----------RDAIHMVC----D--Q----V------S---Q----AG--R-----A---EL-GEILV---HRL--LR------------------------------------------PVTAAAALP-----TAADEVAFEF--------GE--G------VPAEL-LA-CGRQSQ--T----------------IRTW--------RSAG--RLL--------------S------------------------------------P--------------A
>WP_067395191.1
------------------------------------------------MELADALYLAAC-----------------------------------QDAAVPLFDVPGRQARERGARPRGAGRPGGRTTLPGERPDVRP---------PD---------------------------------------GPGLPGDRGEEQDTEPPAPSAPRDGTGQRADAPA-KPD----------------APTEPDSSKAPDRPDRPEA---------------------SDESRPSGDDRPDHGPDDELLLLEEDLAALPDTPHPLLADLPPAGSARPRTRPARRF-----------------GPGPSDRAGW-----PVS------------------------PR--------LAD---SLA---------LARSLRPL--RM-----FR---------SS---------PHELE---------LDEEATA---EQ-----AALT-----------------G-----------MWTP-----VC---RPVP-ERR------LDLLLLVDDSPS-MALWSHTV-RQIAELM-EQT--A--------AF-RTVRTV------RW---------------------NLDDG-------------------------------------------------TAADLAAAG--------------TG---AGERQ-----------LTLAVTDGGHG-AW--RTGR----------AAA-LLHRLGQR-SPVAVLSLLP-QHLWDL------------------TL---------------P------TVARTR------------------LR----A------P----GP--A-------------V--P---N-------------R-----------VYDAEWK-----------------------------PPYTDLPGAGPEFAPHPGPG---------------------------------TA---------------IP------------------VPVVEL-RP--------------G-S--LRRWARLV-AATG----------GGEW----HGLA-----ALW---------------TAPDRDLRSASAGPVPE--DLADIVVGPRHTE---PD------------P-------------AEADGAGSSAVRRARWA--------A---------------------------------------------------------AV---------VRR-FCATASPAAY-------ALAQRLAA----A--P---LN-----------LPVMRLLQ----Q--T----L------P---G----AQ--S-----W---NL-AEIVL---LGL--VR------------------------------------------RTDTTADA------EDAHRVSFDF--------PE--G------VREEL-LA-LGSRAE--T----------------IRAL----SEVQRHLG--PVL--------------E------ARW------------------GEGAS---------AL---------
>WP_054568190.1
AGSAAGASAVSAVGRAAAAT-AATVEI-------------------TAREHAEALWLYGL------------------------------------------------MASTGSSGSSG----SNAQGSTTGDPPPAP---------SP------------------------------------SGAGPRDGA----------LGEGRPTG----PVSLPA--PD-----------------------------PDTRGD---------------------NAGNTDT-------EEQFPP---------------------FPRTDRDIALAAPVSTNTRRLQGA---------PEDDAESLWT-----PLP------------------------WMRPRSGFASLER---QLS--------GARRSLRPL--RQ-----TV---------AS---------KVQMV---------LDEEATA---ER-----LLRG-----------------P-----------APVP-----VR---RPAP--ERRW-----DLVLLVDDSPSMQVAWLDLV-PLLRGYL-VRE--G--------VF-RDIRVC------FV---------------------DGEAA-------------------------------------EAGQVTLRPESRAGALHRSPR----EII-------DP---SGR-R-----------IIWVLTDGVGR-GW--HNGA----------LHR-QLWWWSRR-LPVAVMNPLP-AHLWHL---T--------------GL-----AP--------H--------QVSI------------------FA----A------A----GP--G-------------S--V---A-------------V------R---------WR--------------FQDAWAGL------------------TGGAVSDQA---------------------------------AV---------------AP------------------IPMLGV-DG--------------G-S--IASWARFQ---SA------E---HERR----LDAP------AV----------------------LVGPGGTGAG---------AG-------AA------------A---GRDTGEGTAA------GRN-----AGA--------G--------TDGAGARVTDGVGVTLTKLTPL---------------------------EI---------VRR-ARATLSPAAF-------DLAVRLAA----V--P---LT-----------RDAIHMVC----D--Q----V------S---Q----AG--R-----A---EL-GEILV---HRL--LR------------------------------------------PVTAAAALP-----TAADEVAFEF--------GE--G------VPAEL-LA-CGRQSQ--T----------------IRTW--------RSAG--RLL--------------S------------------------------------P----AV---------
>CUU60227.1
----AVSGAGASAASAVDRA-ATTVGI-------------------TAREHAEALWLYGL--------------------------------------------------MASSGSQAQ----AQGSTAGDPSPAPSP---------SG--------------------------------------AGPRDGA----------LGEGRPTG----PVSLPT--PD-----------------------------PDTRGD---------------------NAGNTDA-------EEQFPP---------------------FPRADRDIALATPVSTNTRRLQGA---------PEDDAESLWT-----PLP------------------------WMRPRSGFASLER---QLS--------GARRSLRPL--RQ-----TV---------PS---------KVQMV---------LDEEATA---ER-----LLRG-----------------P-----------APVP-----VR---RPAP--ERRW-----ELVLLVDDSPSMQVAWLDLV-PLLRGYL-VRE--G--------VF-RDIRVC------FV---------------------DGEAA-------------------------------------EAGQVTLRPESRAGGLHRSPR----EVI-------DP---SGR-R-----------IIWVLTDGVGR-GW--RNGA----------LHR-QLWWWSRR-LPVAVMNPLP-AHLWHL---T--------------GL-----AP--------H--------QVSI------------------FA----A------A----GP--G-------------S--V---A-------------V------R---------WR--------------FQDAWASL------------------TGDAVSDQA---------------------------------AV---------------AP------------------IPMLGV-DG--------------G-S--IASWARFQ---SA------E---HERR----LDAP------AV------------------LVGPDGTGTGAGEG---------TG-------QD------------T---GEGTAAGRNA------GAG-----TGG--------H---------GARVMDGVGVTLTKRTKPTPL---------------------------EI---------VRR-ARATLSPAAF-------DLAVRLAA----V--P---LT-----------RDAIHMVC----D--Q----V------S---Q----AG--R-----A---EL-GEILV---HRL--LR------------------------------------------PVTAAPALP-----TAADEVAFEF--------GE--G------VPAEL-LA-CGRQSQ--T----------------IRTW--------RSAG--RLL--------------S-----------------P---------AVAAL---------RH---------
>WP_006541138.1
ASAASAVGRA-----------ATAVAI-------------------TAREHAEALWLYGL--------------------------------------------------MASTGSHAQ-------GSTAGGDPPPAP---------SP----------------------------------------------LGADHREDTRGEVHPTD----LSDPPV--PQ-----------------------------PDTRGD---------------NAGNTDTEEQFSPFPRADRDIALAAP---------------------VSTNTRHLRGA----------------------PEDDAESLWT-----PLP------------------------WMRPRSGFASLER---QLS--------GARRSLRPL--RQ-----TV---------AS---------KVQMV---------LDEEATA---ER-----LLRG-----------------P-----------TPVP-----VR---RPAP--ERRW-----ELVLLVDDSPSMQVAWLDLV-PLLRDYL-VRE--G--------VF-RDIRVC------FL---------------------DGDAA-------------------------------------EAGQVTLRPESRAGGLHRSPR----EII-------DP---SGR-R-----------IIWVLTDGVGR-GW--HNGA----------LHR-QLWWWSRR-LPVAVVSPLP-AHLWHL---T--------------GL------A--------P------HQVSIF------------------AA----A-----------GP--G-------------S--V---A-------------V------R---------WR--------------------------------FQDAWAGLTGDAVSDQA---------------------------------AV---------------AP------------------IPMLGV-NG--------------G-S--IASWARFQ---SA------E---HERR----LDAP------AV-------------------LVGPGGTGAGATE----AGRDTGE-------GT------------AAGRNAGAGTGGDGARVT-DGVGVTLTKLTP--------L---------------------------------------------------------EI---------VRR-ARATLSPAAF-------DLAVRLAA----V--P---LT-----------RDAIHMVC----D--Q----V------S---Q----AG--R-----A---EL-GEILV---HRL--LR------------------------------------------PVTAAAALP-----TAADEVAFEF--------GE--G------VPAEL-LA-CGRQSQ--T----------------IRTW--------RSAG--RLL----------SPAVA---------------------------ALRHV---------DV--------V
>WP_053138638.1
-RARPNPDEP------------QASAP-------------------HWQEIADAVWLAAH--------------------------------------------------WDRHGGPGR----TPEPAARPDRPSPAD---------PP----------------------------------AAEEPRDPAPGETDAPQGTDTGPPDPAPA----ADALPA--PV----------------------------WPPAPDS-----------------------TAPVP-------GPGNAS---------------------GPASSPHVPPG----------------------PVARGRLLPD-----PEG------------------------PFTLHAGRPLLPAEDGPQS-GPGRATALLARALHQL--AR-----RI---------PS---------RHTLE---------LDEEATA---EQ-----GLAD-----------------G-----------MWLP-----FL---RPAR--TP-A----FDLVLLTDDAPT-MRIWQETC-ARLAEAA-EHS--G--------AF-RGVRPV------RV--------------------HVPRTG------------------------------------------TATLRWSTGRADADPA----ELL-------DG---RGG-R-----------VFLVVTDGLAP-GW--AAPA----------ADD-LLKRLAHA-GPTALVHLLP-PHLRHR---S--------------SL------------H--P--------YEAV------------------LE----A------G----GF--G-------------A--P---N-------------D------------GLGHWA--------------------------------P-------PGGPDPLRP---------------------LPEAGD------DS---------------VP------------------VPVLSL-KP--------------G-S--LAAWSHLV---TG------E---RGVR--RTLPIV------LA---------------------------GALAK---------GA-------PA------------P------------G------LRA-----PRF--------P--------------------------RAAT---------------------------TA---------VRR-FFTLATPAAR-------RLATQLAA----I--P---FD-----------LDLVEQLR----R--R----T---M--P---E----TG--P-----D---HL-AEILM---GGL--ID-------------------------------------------------------WDRAGEGRPEF--------AE--G------VREAL-LA-TTTRSQ--L----------------ARTV--------AVVG--ELP----------------------AA--------G----------------------------------
>WP_063483361.1
----RARPNP----DE-----PQASAP-------------------HWQEIADAVWLAAH--------WDR---------------------------------------HGGPGRTPE--------------PAARP---------DR--------------------------------------PSPADPPAAEEPRDPAPGETDAPQG--------TD--TG-----------------------------PPDPAP-------------------AADALPAPV-------RPPAPD---------------------STAPVPGPGNA---------SGPASSPHVPPG-PVARGRLLPD-----PEG------------------------PFTLHAGRPLLPAEDGPQSG-PGRATALLARALHQL--AR-----RI---------PS---------RHTLE---------LDEEATA---EQ-----GLAD-----------------G-----------MWLP-----FL---RPAR--TP-A----FDLVLLTDDAPT-MRIWQETC-ARLAEAA-EHS--G--------AF-RGVRPV------RV--------------------HVPRTG------------------------------------------TATLRWSTGRADADPA----ELL-------DG---RGG-R-----------VFLVVTDGLAP-GW--AAPA----------ADD-LLKRLAHA-GPTALVHLLP-PHLRHR---S--------------SL------------H--P--------YEAV------------------LE----A------G----GF--G-------------A--P---N--------------------D-----GLGHWA--------------------------------P-------PGGPDPLRP---------------------LPEAGD------DS---------------VP------------------VPVLSL-KP--------------G-S--LAAWSHLV---TG------E---RGVR--RTLPIV------LA---------------------------GALAK---------GA-------PA------------P------------G------LRA-----PRF--------P--------------------------RAAT---------------------------TA---------VRR-FFTLATPAAR-------RLATQLAA----I--P---FD-----------LDLVEQLR----R--R----T---M--P---E----TG--P-----D---HL-AEILM---GGL--ID-------------------------------------------------------WDRAGEGRPEF--------AE--G------VREAL-LA-TTTRSQ--L----------------ARTV--------AVVG--ELP----------------------AA--------G----------------------------------
>WP_052840000.1
-GEQHPAQDA------------EPADA-------------------HWREVAEAVWLAAY--------------------------------------------------WDRHGGPVGDHPATDTDPALRAHPATTGSGIRPGSDTQP-------------------------------------DAESGTGSRSGADTDDARPAVAPAAEDAGRAADAAP-PPR-----------------------------PAVPGV-------------------GSRTLPGPS-------PDPADP---------------------SATVGPSTAAS----------------------AEQGVGNGLS-----PDP--------------EGTFTLHVGHPL--------LPAAERPQP-GPGRTTALLARALHQL--AR-----RI---------PS---------RHTLE---------LDEEATA---EQ-----GLSD-----------------G-----------LWLP-----FL---RPAR-ATA------FDLVLLVDDAPT-MRIWQDTC-ARLTEAA-EHS--G--------AF-RGVRAV------RV--------------------HVPRTG------------------------------------------TATLRRADDGATADPA----ELL-------DG---RGG-R-----------VFLVVTDGLAH-GW--AAPA----------ADD-LLGRLGHA-GPTALVHLLP-PHLRHR---T--------------SL----YPY--------Q----------AV------------------LE----A------D----GF--G-------------A--A---N-------------A------------GLGHWA---------------------------------------PPGGPDPLRP---------------------------LPEAGDGS---------------VP------------------VPVLSL-KP--------------G-S--LGTWADLV---TG------E---RGVR--RSLPVV------LA---------------------------GALAK---------GA-------PA------------P-------------------GLR----APRL--------S--------------------------RAAT---------------------------AA---------VRR-FFTLATPAAR-------RLATQLAA----I--P---FE-----------FDLVEQMR-------R--RTM------P---E----TG--P-----D---HL-AEILM---GGL--ID-------------------------------------------------------WDSGGEGRPEF--------AE--G------VREAL-LA-TTTRSQ--L----------------ARTV--------SMVG--ELP--------------A-----------------A---------GRRGV---------AL--------R
>WP_063826594.1
ATSPPAARRL--------------PVP-------------------TAREHAEALWLSAV--------------------------------------------------MAEAGGEPG--VGGPDGPHRSREVTRPR---------PE---------------------------------------------------RSPGSGNEKPDG----GNARET--SP-----------------------------PDTNTS---------------------GPSAGARSGEYFPLSSTYDR----------------DIVLAVPGSSDTRGPN----------------------GHDDDSDILW-----GGL------------------------PW--------MRSGNETAF---------VDERLRAA--RHGLRFLRQ-------AVPS---------KVEMM---------MDEEATA---ER-----LVHG-----------------T-----------GPVP-----VH---TPAP--ERRW-----DLVLLVDDSPSMQVAWLDIV-PRLVRFL-VRE--G--------VF-RDVRLR------FF---------------------DGEAE-------------------------------------RPGQVSLRPRSQGTGAARSPL----EIF-------DP---TGR-S-----------LIWVLTDGIGH-GW--RNGV----------LHD-HLWRWGRR-LPVAVLNPLP-THLWHL---T--------------GL----APQ--------R------------------------------LR--LVG------G--SPHL--G-------------S--P---G-------------MSWDYQDA---------WA--------------------------------------GLAVDVRAGSA---------------------------------AV---------------AP------------------VPVLGL-DG--------------E-S--ITGWARFQ---AG------R---HDRR----LDVS------AV----------------------LASPLAARGD---------QE-------PE------------P--------------DLA-SNDA-----PTP--------L---------------------------------------------------------EI---------VRR-ARAALSPAAF-------DLGVQLAA----V--P---LT-----------RDAIRMVC-------D----L---V--P---R----AG--R-----A---EL-GEILV---QGL--LR------------------------------------------PVRGPGARHP----RRPGEIAFEL--------DA--D------VRAEL-LA-CGRRSQ--T----------------VRTW--------RSAG--RLL----------SPAVA---------------------------AVRHV---------DT--------V
>WP_051034131.1
-------------------------YP-------------------EAFEVAEALWLHAY--------------------------------------------QTLAARLPPSTEPPR--------------PRPAT---------PP---------------------------------GLSAEPGVLDRPPTPGAAPAEGPGAAPDPG----PGSGPA--PG--------------------------HDDPAGPPD---------------------HSRPEAL-------PRDTPV---------------------RAPFRPLPEGSVSG-------------------TVAESGPLTA-----PQE------------------------PQDGHVKAEPLPDLHDAPG---------IARRLRPL--KQ-----LV---------PS---------AYEIE---------LDEEATA---EH-----AAED-----------------G-----------LWMP-----YT---RPAG-ERR------FDLVLVVDDHPT-MAIWEQTI-AEFTTLV-EQL--G--------AF-RDVRVR------RL-----------------GVRDTPDGE----------------------------------------EAVLRGPYAGQGAAGVPA----ELV-------DR---TGR-R-----------IVLVLTDALGP-AW--RSGV----------APK-ALEPWATA-GPTAVVHLLS-QRDWHR---T--------------AL----TPW--------R------------------------------VR----L------R--AARA--G-------------A--R---N--------------------T----ELSVVFP--------------------------------------PEARDPFDPPP---------------------------------ET-------------WRVA------------------VPVLEL-EA--------------D-W--LGRWASMV---AG------E---EPGW----VDAS------VL-------------------LLGVPGKDGADAD---------EP-------AD------------P-------------------LPA-----PSV--------Q---------------------------------------------------------ER---------IRR-FRSHATPTAF-------RLATHLAA----A--I---LE-----------PALVRDVR----R--T----L---V--P---E----AQ--P-----V---HV-AELFL---SGL--VE------------------------------------------ESPPDEPP------GAVPEAPLDF--------VD--G------AREAL-LA-GAMRAD--T----------------ARVV--------RSVS--DFY----------GDRFE---------------------------AARGL----P----GA--------L
>WP_024758050.1
------------MTGLA-----GPAGP-------------------TAREWAEAIWLAEV--------------------------------------------------IGEEEGPPG--------------PDPDS---------GCHDVGAAASSGPSRPSRTTGDTAGAAGTDTHIGSDAGTGTEAGTGADSPSVADGTDRPTDPGAD--------SA--PA-----------------------------TNPATD----------------------SSTASA-------SPAPGA---------------------GATGPAVPDGQVPALTRVSHTLSS---------GRGAVTGEEL-----PGA----------------------------------LRS---PRN---------LARALRPL--NR-----HL---------PG-----GARRR---V---------LDEEATA---VR-----AVET-----------------G-----------HWDP-----VLT--RPP---DR-W----FEVALVVERSVS-MAVWQPVA-RAFAELL-RMQ--G--------AF-ADVRLW------TL---------------------DTRDG-----------------------------------------RHAVLRSADRGLRHSPA----ELF-------HP---DGR-R-----------IVLLMTDCVGD-AW--ACGA----------VPR-LLHTWGRR-APVAVLQPLP-THLWDL---C--------------EGVPRELR----------------------------------------VR----A------S----TP--G-------------L--P---N-----------ARLELLRHGR---------WE----------------------------------RP---RDSDPADPLP--------------------------------------------------VP------------------VPVLEL-EP--------------D-W--FAGWARMV---TG----------GALPWAETTSLLVDE---KG-------------------------LTAHCLP--PFSWEERRR-------P-----------------------------------------VPP--------D---------------------------------------------------------LA---------VRR-FLQQASPAAR-------RLTARLAM----V--P---LR-----------PEVVEAVR-------QGSTAV---------------GG--P-----L---PF-AEILL---GGL--LA---------------------------------------SRTTAGPRG---------TGEGYAFEF--------LD--G------VRARL-LR-GLGRTE--L----------------LRTLQETSALAGRAV--------------------G---------------------------ARPDL-LSTV--------------I
>WP_019325899.1
----RDQPHP------------DGPEP----------------SDAHWREVAEAVWLAAY-----------------------------------------------WHRHGGPDTGRP----HPEAAPDPASPPPRP---------AP----------------------------------------ADGDPSTTGTADVRPPDPATAEG----GAADPR--PD------------------------RRPAVPGTGDP---------------------AVPAAEE-------PTAPAP---------------------HPDPADRPAST----------------------GPPDGGPIEH-----GTP-------RRLLPDAAGTFTLHLGRPL--------LPSEERPQP-APGRATALLARALNRL--AR-----HI---------PS---------RHTLE---------LDEEATA---EQ-----GVSD-----------------G-----------LWLP-----FL---RPAR-ATA------FDLVLLVDDAPT-MRIWQETC-ARLVEAA-EHC--G--------AF-RGVRAV------RV--------------------HVPRTG------------------------------------------TATLRRPGDRAPADPS----ELL-------GG---GGG-R-----------VFLVVTDGLAH-GW--AAPA----------ADD-LLGRLGHA-GPTALVHLLP-PHLRHR---T--------------SL------Y--------P--------YQAV------------------LE----A------G----GF--G-------------A--A---N-------------D------------GLGHWA--------------------------------P-------PGGPDPLRP---------------------LPEADD------GS---------------LP------------------VPVLSL-KA--------------G-S--LGTWADLV---TG------E---RGVR--RSLPVV------VA---------------------------GTLAK---------GA-------PA------------P------------G------LRA-----PRL--------P--------------------------RAAG---------------------------AA---------VRR-FFTLATPAAR-------RLATQLAA----V--P---FD-----------FDLVEQLR----R--R----T---M--P---E----TG--P-----D---HL-AEILM---GGL--ID-------------------------------------------------------WDSGGEGRPEF--------AE--G------VREAL-LA-TTTRSQ--L----------------ARTV--------SMVG--ELS--------------A-----AGSR--------G---------VALRA---------AL---------
>WP_031015549.1
----RDQPHP------------DGPEP----------------SDAHWREVAEAVWLAAY--------WHR---------------------------------------HGGPDTGRP----HPEAAPDPASPPPRP---------AP----------------------------------------ADGDPSTTGTADVRPPDPATAEG----GAADPR--PD-------------------HRPAVPGTGDPAVPAA---------------------EKPTAPA-------PHPDPA---------------------DRPASTGPPDGGPTEHATSRRLLP---------DTAGTFTLHL-----GR-------------------------PL--------LPSEERPQP-APGRATALLARALNRL--AR-----HI---------PS---------RHTLE---------LDEEATA---EQ-----GVSD-----------------G-----------LWLP-----FL---RPAR-ATA------FDLVLLVDDAPT-MRIWQETC-ARLVEAA-EHC--G--------AF-RGVRAV------RV--------------------HVPRTG------------------------------------------TATLRRPGDRAPADPS----ELL-------GG---GGG-R-----------VFLVVTDGLAH-GW--AAPA----------ADD-LLGRLGHA-GPTALVHLLP-PHLRHR---T--------------SL----YPY--------Q----------AV------------------LE----A------G----GF--G-------------A--A---N--------------------D-----GLGHWA--------------------------------P-------PGGPDPLRP---------------------LPEADD------GS---------------LP------------------VPVLSL-KA--------------G-S--LGTWADLV---TG------E---RGVR--RSLPVV------VA---------------------------GTLAK---------GA-------PA------------P------------G------LRA-----PRL--------P--------------------------RAAG---------------------------AA---------VRR-FFTLATPAAR-------RLATQLAA----V--P---FD-----------FDLVEQLR----R--R----T---M--P---E----TG--P-----D---HL-AEILM---GGL--ID-------------------------------------------------------WDSGGEGRPEF--------AE--G------VREAL-LA-TTTRSQ--L----------------ARTV--------SMVG--ELS--------------A-----AGSR--------G---------VALRA---------AL---------
>WP_007445178.1
-REQRGADAP------------EPADA-------------------HWREVAEAVWLAAY--------------------------------------------------WDRHGGPGT--VHPEPATGSDAAPPAHP---------AA----------------------------------TGTPTPSDGDPRPGSDVGDAAPPVPSPAADDAHAADAAP-LPQ-----------------------------PDVPGQ----------------------GPGTRP-------APPSDL------------------TDRSTSIGPPTAVA----------------------VERAARPRLL-----PDH--------------EGTFTLHAGQPL--------LPPEERPQP-GPGRTTALLARALHQL--AR-----RI---------PS---------RHTLE---------LDEEATA---EQ-----GLSD-----------------G-----------LWLP-----FL---RPAR-ATA------FDLVLLIDDAPT-MRIWQETC-ARLTEAA-EHS--G--------AF-RGVRAV------RV--------------------HVPRTG------------------------------------------TATLRRSDEGAAADPA----ELL-------DG---RGG-R-----------VFLVVTDGLAH-GW--AAPA----------ADD-LLGRLGHA-GPTALVHLLP-PHLRHR---T--------------SL---------------Y------PYQAVL------------------EA----G-----------GF--G-------------A--A---N-------------------------EGLGHWA---------------------------------------PPGGPDPLRP---------------------------LPEAGDGS---------------VP------------------VPVLSL-KP--------------G-S--LGTWADLV---TG------E---RGVR--RSLPVV------LA---------------------------GALAK---------GA-------PA------------P-------------------GLR----APRL--------S--------------------------RAAT---------------------------AA---------VRR-FFTLATPAAR-------RLATQLAA----I--P---FE-----------FELVEQMR-------R--RTM------P---E----TG--P-----D---HL-AEILM---GGL--ID-------------------------------------------------------WDSGGEGRPEF--------AD--G------VREAL-LA-TTTRSQ--L----------------ARTV--------SMVG--ELP--------------A------AGR------------------RGVAL----R----AA--------L
>WP_054102283.1
GHGAAHTSALPEGPAVREQRGADAPEP----------------ADAHWREVAEAVWLAAY--------------------------------------------------WDRHGGPGT--VHPEPATGPDAAPPAHP---------AA----------------------------------TGTPTPSDGDPRPGSDVGDAAPPVPSPAADDAHAADAAP-LPQ-----------------------------PDVPGQ----------------------GPGTRP-------APPSDL------------------TDRSTSIGPPTAVA----------------------VERAARPRLL-----PDH--------------EGTFTLHAGQPL--------LPPEERPQP-GPGRTTALLARALHQL--AR-----RI---------PS---------RHTLE---------LDEEATA---EQ-----GLSD-----------------G-----------LWLP-----FL---RPAR-ATA------FDLVLLIDDAPT-MRIWQETC-ARLTEAA-EHS--G--------AF-RGVRAV------RV--------------------HVPRTG------------------------------------------TATLRRSGDGAAADPA----ELL-------DG---RGG-R-----------VFLVVADGLAH-GW--AAPA----------ADD-LLGRLGHA-GPTALVHLLP-PHLRHR---T--------------SL----YPY---------------------------------------QAVLEAG-----------GF--G-------------A--A---N-------------E------------GLGHWA---------------------------------------PPGGPDPLRP---------------------------LPEAGDGS---------------VP------------------VPVLSL-KP--------------G-S--LGTWADLV---TG------E---RGVR--RSLPVV------LA---------------------------GALAK---------GA-------PA------------P-------------------GLR----APRL--------S--------------------------RAAT---------------------------AA---------VRR-FFTLATPAAR-------RLATQLAA----I--P---FE-----------FDLVEQMR-------R--RTM------P---E----TG--P-----D---HL-AEILM---GGL--ID-------------------------------------------------------WDSGGEGRPEF--------AD--G------VREAL-LA-TTTRSQ--L----------------ARTV--------SMVG--ELP--------------A------AGR------------------RGVAL----R----AA--------L
>WP_055419746.1
-REQRPPDGP------------EPSDA-------------------HWREVAEAVWLAAY--------WDR---------------------------------------HGGPGTGRP----EPATDTAPDRPRPAH---------PA-------------------------------------GTGTETEPGAGTEDARPPEPSSADDG----THAADP--AP-----------------------------PSAPAL------------------ADTASRAAPA-------PPHDPA---------------------DRPPPTGPPGGAHDGQAARRPLSP---------DAEGTFTLHV-----GR-------------------------PL--------LPAEERPRP-GPGRTTALLARALHRL--AR-----RI---------PS---------RHTLE---------LDEEATA---EQ-----GVSD-----------------G-----------LWLP-----FL---RPAR-ATA------FDLVLLVDDAPT-MRIWQETC-ARLVEAA-EHS--G--------AF-RGVRAV------RV--------------------HVPRTG------------------------------------------TATLRRPDDRATADPA----ELL-------DG---RGG-R-----------VFLVVTDGLSH-GW--AAPA----------ADD-LLGRLGHA-GPTALVHLLP-PHLRHR---T--------------SL------------Y--P--------YQAV------------------LE----A------G----GF--G-------------A--A---N--------------------E-----GLGHWA--------------------------------P-------PGGPDPLRP---------------------LPEAGD------GS---------------VP------------------VPVLSL-KP--------------G-S--LGTWADLV---TG------E---RGVR--RSLPVV------LA---------------------------GALAK---------GA-------PA------------P------------G------LRA-----PRL--------P--------------------------RAAT---------------------------AA---------VRR-FFTLATPAAR-------RLATQLAA----V--P---LE-----------FDLVEQLR----R--R----T---M--P---E----TG--P-----D---HL-AEILM---GGL--ID-------------------------------------------------------WNSGGEGRPEF--------AD--G------VREAL-LA-TTTRSQ--L----------------ARTV--------SMVG--ELP--------------A-----AGRR--------G---------VALRA---------AL---------
>WP_030663654.1
ESVEYAREHRTRAPADLEPTAPARVDP-----------YAEEHAAPRWQEVADAVWLAAY--------------------------------------------------WSRHGRPARADRHPGPAAFAAVAEAGPA---------PH---------------------------------------------TDDTDEDVRRPDPPRTDQAGDESSTVPS-VAD-----------------------------FDRPAP---------------------RTLPELTDFADPRDLPPLPP---------------------PPDAVLARNGGAHGG------------------QSAGARLLRR-----PDG------------------------PYALHMGLPLLPADETPAQ-GPGRATALLARALHRL--AR-----RI---------PS---------RDTLE---------LDEETTA---EQ-----GVVD-----------------G-----------MWLP-----FL---RPAR--TA-A----FDLVVLIDDAPT-MRIWEDAA-TRLAEAA-EHS--G--------AF-RGVRTV------RV--------------------TVPRTG------------------------------------------TATLRRTAGRPAADPA----ELL-------DG---RGD-R-----------VFLVVTDGLAH-GW--AAPA----------ADD-LLGRLAHA-GPTALVHLLP-PHLRHR---T--------------SL----YPY---------------------------------------QAVLEAG-----------GF--G-------------A--P---N-------------------------DGLAHWA---------------------------------------PPGGPDPLRP---------------------------LPTAGDGS---------------VP------------------VPVLSL-KA--------------G-S--VAAWADLV---TG------E---RGVR--RSLPVV------LA---------------------------GALTK---------GA-------PA------------P-------------------GL----RAPRF--------P--------------------------RAAT---------------------------AA---------VRR-FLTLATPAAR-------RLATQLAA----I--P---FE-----------FDLMEQLR-------R--RTM------P---E----TG--P-----D---HL-AEILM---GGL--ID-------------------------------------------------------WDSGGEGRPEF--------AD--G------VREAL-LA-TTTRSQ--L----------------ARTV--------SVVG--DLP------------------------------------------AAGERGVALR----AA--------L
>WP_030944915.1
--PARVDPYA-----------EEHAAP-------------------RWQEVADAVWLAAY-----------------------------------------------WSRHGRPARAGGHPGPAAPTAVAEAGPAPHT---------DD------------------------------------------------TDEDVRRPDPPRTDQAGDESSTVPS-VAD-----------------------------FDRPAP---------------------RTLPYLTDFADLRDLPPLPQ---------------------PPDTVLAPNGGAHGG------------------PSAGARRLRD-----PDG------------------------PYALHVGLPLLPADETPAQ-GPGRATALLARALHRL--AR-----RI---------PS---------RDTLE---------LDEETTA---EQ-----GVVD-----------------G-----------MWLP-----FL---RPAR--TA-V----FDLVVLIDDAPT-MRIWEDAA-TRLAEAA-EHS--G--------AF-RGVRTV------RV--------------------TVPRTG------------------------------------------TATLRRTAGRPAADPA----ELL-------DG---RGD-R-----------VFLVVTDGLAH-GW--AAPA----------ADD-LLGRLAHA-GPTALVHLLP-PHLRHR---T--------------SL---------------Y------PYQAVL------------------EA----G-----------GF--G-------------A--P---N-------------------------NGLAHWA---------------------------------------PPGGPDPLRP---------------------------LPAAGDGS---------------VP------------------VPVLSM-KA--------------G-S--VAAWADLV---TG------E---RGVR--RSLPVV------LA---------------------------GALTK---------GA-------PA------------P-------------------GL----RAPRF--------P--------------------------RAAT---------------------------AA---------VRR-FCTLATPAAR-------RLATQLAA----I--P---FE-----------FDLMEQLR-------R--RTM------P---E----TG--P-----D---HL-AEILM---GGL--ID-------------------------------------------------------WDSGGEGRPEF--------AD--G------VREAL-LA-TTTRSQ--L----------------ARTV--------SVVG--DLP------------------------------------------AAGERGVALR----AA--------L
>WP_073732208.1
-RDQPYQDGS------------EPSDA-------------------HWREVAEAVWLAAY-------------------------------------------------WNRHGGPDGG--RPEPESEPAPARAHPRP---------PR------------------------------------AETESGTGAEDESPPDPSATDGGAGTA----DSTAPG--TA-----------------------------PRPTTP----------------------GTPADP-------APPPGL---------------------HEGPGPRDAAP----------------------SQQGTRRRLL-----PDT--------------DGTFTLHIGRPL--------LPVEERPQP-GPGRTTALLARALHRL--AR-----RI---------PS---------RHTLE---------LDEEATA---EQ-----GVSD-----------------G-----------LWLP-----FL---RPAR-ATA------FDLVLLVDDAPT-MRIWQETC-ARLTEAA-EHS--G--------AF-RGVRAV------RV--------------------HLPRTG------------------------------------------TATLRRPDDRAPADPA----ELL-------DG---RGG-R-----------VFLVVTDGLAH-GW--AAQA----------ADD-LLGRLGHA-GPTALVHLLP-PHLRHR---T--------------SL----YPY--------Q----------AV------------------LE----A------G----GF--G-------------A--P---N-------------E------------GLGHWA-----------------------------------------PPGGPDPL-------------------------RPLPEAGDGS---------------LP------------------VPVLSL-KP--------------G-S--LGTWADLV---TG------E---RGVR--RSLPVV------LA----------------------GALAKGAPAP---------GL-------RA------------P-------------------RLP-----RAA--------T---------------------------------------------------------AA---------VRR-FFTLATPAAR-------RLATQLAA----V--P---FD-----------FDLVEQLR-------R--RTM------P---E----TG--P-----D---HL-AEILM---GGL--ID-------------------------------------------------------WDSGGEGRPEF--------AD--G------VREAL-LA-TTTRSQ--L----------------ARTV--------SMVG--ELP--------------A------AGT------------------RGVAL----R----AA--------L
>WP_018543767.1
----DRNPAL----------------P-------------------AWTDLADALYLAAY--------------------------------------------------RDSSVPLFD--VPGRAALERGERPRERP---------RQ------------------------------------------AGPRAADRASPSEADPGPPQD----QDSRPP--LV-----------------------SQEEEQPVGPGP------------------VLDALPAAER-------PPLRPL---------------------TLPDVPDVPAD----------------------TGTGAGHAEW-----PAS------------------------PQ--------LAD---TLA---------LGRSLRPL--RL-----TY---------SS---------PYDEE---------LDEEATA---ER-----VAAT-----------------G-----------VWTP-----VC---RPVR-ERR------LDLVLLLDSSPS-MVLWSHTA-RQIAELM-ERT--A--------AF-RTVRLV------RW---------------------DVGAG-----------------------------------------------------TAAGV--------------RP---DSR-Q-----------LLLAVTDGGHS-AW--RTGR----------AAS-VLHRLGRS-SPVAVLSLLP-QQLWDL------------------TL---------------P------TVTAAQ------------------LR----A------P----AA--T-------------A--P---N-------------LAYETDVKHGGPDPLDPWP----------------------------------------HPGRGSGRE---------------------------------TA---------------VP------------------VPVVEL-RP--------------V-A--LGRWARLV---AG----------AGAGEGHELATLWTGPDGDL---------------------RSAAVGPVTTE----LADLVAA-------PR------------S-------------------GTPDDDRAPGS--------S---------------------------------------------------------SAELRAKRAAAVVRRFRATASPAAY-------ALAQRLAA----A--P---LN-----------LPVMRLLQ----Q--S----L------P---R----AR--P-----W---NL-SEILL---LGL--VG------------------------------------------PTGGTADA------ENVHHVSFDF--------EG--G------VREEL-LA-LGSRTE--T----------------VRAL--------REIE--RHL-------------------------------------------GPRLEALWGEGAGAL---------
>WP_030857533.1
--HDQPFPRP---------DGEDREAP-------------------RWQEVADAVWLAAY--------------------------------------------------WNRHGGPAG--------AGPQAAPDPDA---------PP---------------------------------------AAGAAKTATTPRTEDEPEPATPSG----HTDSADLAAG-----------------------------SGLPAP-------------------LAQLPPGRP-------GTPGRV---------------------GPAASADAAGA----------------------PAPAREPLLVGGGLLPHP----------------------EGAATLHVGRPLLPDANLPRY-GPGHRTALLARALHRL--AR-----RV---------PS---------RDTLE---------LDEETTA---EQ-----GLAD-----------------G-----------MWMP-----FL---RPAR--TS-A----FDLVLLADDAPT-MRIWEETV-AGLAEAA-EHS--G--------AF-RSVRTL------RA--------------------TLPRTG------------------------------------------SAALRWASGGAVADPS----ELF-------DG---RGG-R-----------IFLAVTDGLAH-GW--AAPA----------ADV-LLSRLARS-GPTALVHLLP-PHLRHR---T--------------SL----YPH--------P----AVLEAGGF------------------GT-----------PNDCLGH--G-------------A--PPGGA----------------------------------------------------------------------NPLRPLPEVAD---------------------------------DF---------------LP------------------VPVLSL-KP--------------G-S--VAAWADLV---TG------E---RGVR--RDLPVV------LA---------------------------GTLTK---------GT-------PA------------P-------------------GLRAPRLP--------------------------------------RAAA---------------------------AA---------VRR-FLTLATPAAR-------RLAAQLAA----V--P---FE-----------FDLVEQLR----R--R----V---M--P---E----TG--P-----D---HL-AEILM---GGL--ID-------------------------------------------------------WDGGGQGRPDF--------AD--G------VREAL-LA-TTTRSQ--L----------------ARTV--------SVVG--DLP------------------------------------------AAGERGVALR----AA--------L
>WP_069782621.1
-PEGGHGGAP------------AHDQP-------------------TWTELADALYLAAC--------------------------------------------------QDAAVPLFDIPGLQARARAERPRQTRRR---------PA--------------------------------------------------------ERTPPEGQDVGRSDVPD--VP-----------------------------PAAPDV-----------------------QAAEILPVLGPLAPPNPD---------------------RPRPPGPPGPA----------------------GTADPEQAGW-----PAS------------------------PR--------LAD---ALA---------LGRSLRPL--RL-----FG---------DS---------PHEVE---------LDEEATA---EQ-----TAAS-----------------G-----------VWSP-----VC---RSLP-ERR------LDLLLLVDESPS-MALWSQTT-RQVAELL-EQT--A--------AF-RTVRLV------RW---------------------DLDDD-------------------------------------------------TSAGIRAAE----IRS------------SDR-Q-----------LLLAVTDGGHG-AW--RTGR----------AAA-VLHRLGRS-SPVAVLSLLP-QQLWAL------------------TL---------------P------TVARTR------------------LR----A------S----SP--A-------------A--P-----------------NRAYDVDGKHPQADPLGLQ---------------------------------------PQAAAEPGRD---------------------------------HA---------------FP------------------VPVVEL-RP--------------T-S--LRRWARLV-AAAG----------GGEW----HALA-----ALW---------------TAPGRDLRSAAVGPVAE--ELADLVADPAGAEADGTG------------P-------------------AEPSAVQRAKH--------A---------------------------------------------------------AA---------MVRRFRATASPAAY-------ALAQRLAA----A--P---LN-----------LPVMRLLQ----Q--A----L------P---K----SQ--L-----W---NL-AEILL---LGL--VR------------------------------------------RTDDAADA------EDAHRVSFDF--------QE--G------VREEL-LA-LGSRAE--T----------------IRAL--------RQVQ--RHL--------------------------------GPRLEALWGEGAGAL-------------------V
>WP_073936870.1
-----------------MTGPEGSAEP-------------------TAREWAEALWLAEV--------------------------------------------------IGQEEGPPGPDRDTGDRDTGDRDTGGPGADGRETGAAPD--------------------------------------SPSGVSPAPEDTSEAADTGTGTDTGANTGTNDGTDTGTD-----------------------------PESGAG-------------------GTATAHGPPASGSGATGPAVPD---------------------GPLPALPRISHTLSS------------------GRGAVAGEEL-----PGA----------------------------------LRD---ARG---------LARSLRPL--NR-----RL---------PG---------GARRRV--------LDEEATA---VR-----AAET-----------------G-----------QWHP-----VL---TRPP--DR-W----FEVALVVERSVS-MTVWQPVA-RAFAELL-RTQ--G--------AF-ADVRLW------SL---------------------DTRDG-----------------------------------------KHAVLRSADGGLRHSPA----ELF-------HP---DGR-R-----------IVLVMSDCVGD-AW--AGGA----------VPR-LLHTWGRR-APVAVLQPLP-THLWDL---CD-------------GV---------------P------------------------------MD----L------RVRAFAP--G-------------L--P---N--------------------SRLELLRYGRWE-------------------------------------RPRDSDPADPLP--------------------------------------------------VP------------------VPVLEL-EP--------------G-W--FAGWARMV---TG----------GALPWAETTSLL-------------------------------VDEQGLTPH---------CL-------PP--------------------------------FTWEERRRPVP--------P---------------------------------------------------------DL---------AVRRFLQHASPAAR-------RLAARLAM----V--P---LR-----------PEVVEAVR----Q--G-----------P---T----AAGGP-----L---PF-AEILL---GGLLALR--------------------------------------------TTAARG------RTGEEYVFEF--------LD--G------VRSRL-LR-GLGRTE--L----------------LRTL--------QETS--ALA----------------------GR------------------AVGARTDLLR----TV--------I
>KOU62395.1
-HGATFSAALDQDAPARPPY-AEEQST------------------PRWQEVADAVWLAAH--------WSRHDR------------------------------------PPGEGAAQG--------------PESTP---------TP--------------------------------PSSTRTDADAVRRPDAPAIDEASPAAPPAAD----APRRPR--RS-----------------------------PADADP-------------------LGLQAPPPR-------GPAHRP---------------------GPPDTDGARDE----------------------LSVPARLLPH-----PEG------------------------PFALHVGRPLLPDDRPQQG--TGRATALLARALHQL--AR-----RI---------PS---------RDTLE---------LDEETTA---EQ-----GLAD-----------------G-----------MWLP-----FL---RPAR-TSA------FDLMLLVDDAPT-MRIWEEAA-SHLARAA-EHS--G--------AF-RGVRTV------RV--------------------NVPRTG------------------------------------------AATLRWSTGRAAADPA----ELL-------DG---RGG-R-----------IFLVVTDGLAH-GW--AASA----------ADE-LLGRLAHA-GPTALVHLLP-PHLRHR---S--------------SL----YPYQAVLEAGGF--------GAANNGL---------------AH----W------A----PP--G-------------G--P---D-------------P----------------LR------------------------------------------PLPAAGD---------------------------------GS---------------VP------------------VPVLSL-KA--------------G-S--VSAWADLV---TS------E---RGVR--RALPVV------LA---------------------------GTLTK---------GA-------PA------------P------------G------LRA-----PRF--------P--------------------------RAAT---------------------------AA---------VRR-FFTLATPAAR-------RLATQLAA----I--P---FE-----------FDLVEQLR----R--R----T---M--P---E----TG--P-----D---HL-AEILM---GGL--ID-------------------------------------------------------WDSGGEGRPEF--------AE--G------VREAL-LA-TTTRSQ--L----------------ARTV--------SVVG--ELP--------------A-----AGER--------G---------LALRA---------AL---------
>WP_017595227.1
RRSGAGAGLLPDG-------RDRGAEPL------------------TAREAAEALWLAAV---------------------------------------------RADLEGDGAAEAPE----RAQAAEEEPVPAREP---------PE-------------------------------------EGLAPPGGEDFAAEGGPPTGQGGPDG----GGRPPG--AG-----------------------------DGAEAP--------------------GIAAGSPG-------AAGAPP----------------SGAGAGGGASAAGRRP----------------------GPPGRYPVSA-----PAP------------------------PR--------IAP---RRG-----DQAWLDRALRPF---------AV---------PA-ASPA----ERA-----------LDEEATA---RD-----SAAA-----------------G-----------RWLP-----AL---RPVP-ERG------HRLLLVREESLT-MLAHTGDL-DAFQRLV-GGR--G--------VF-RDVRAR------RC-------------------GA-PGR----------------------------------------------ARPQDWAELDRAL----AAA-------DP----GA-------------LLLLCTDGMSE-EW--RSGR----------MHA-RLARWARR-HCTAILNPLP-RRQWHR---G--------------HI----DTY--------R--------ARLD--F---------------PA----G------A----AS--G-------------L--P---S-------------N----------------TR--------------L-GV---H----------P-------TDPGELLRP--------------------------D--RPLPSA---------------VP------------------VPVVAF--P--------------E-G--LADFARFA---TG------RRLSGGYH----VRVL-----------------------------------PARPG---------GR-------PP------------P---------------------A-----APE--------G---------AAE---SAE---------------------------------------DA---------VLR-FRADASDTAF-------RLARMLAA----V--P---LS-----------LPAMRGVQ----H--L----V---L--P---E----AD--S-----G---HL-AEVLC---GGL--LV------------------------------------RTVPGERA------------ARADEVTLDF--------RP--R------VREVL-LA-HGRRSE--T----------------LRAM----LAWARSVR--SAV----------------------PW--------A---------ASVES---------AL---------
>WP_053751785.1
-HGATFSAALDQDAPARPPY-AEEQST------------------PRWQEVADAVWLAAH--------------------------------------------------WSRHDRPPG----EGAAQGPESTPTPPS---------ST------------------------------------RTDADAVRRPDAPAIDEASPAAPPAAD----APRRPR--RS-----------------------------PADADP-------------------LGLQAPPPR-------GPAHRP---------------------GPPDTDGARDE----------------------LSVPARLLPH-----PEG------------------------PFALHVGRPLLPDDRPQQG--TGRATALLARALHQL--AR-----RI---------PS---------RDTLE---------LDEETTA---EQ-----GLAD-----------------G-----------MWLP-----FL---RPAR-TSA------FDLMLLVDDAPT-MRIWEEAA-SHLARAA-EHS--G--------AF-RGVRTV------RV--------------------NVPRTG------------------------------------------AATLRWSTGRAAADPA----ELL-------DG---RGG-R-----------IFLVVTDGLAH-GW--AASA----------ADE-LLGRLAHA-GPTALVHLLP-PHLRHR---S--------------SL------Y--------P--------YQAV------------------LE----A------G----GF--G-------------A--A---N-------------N------------GLAHWA--------------------------------P-------PGGPDPLRP---------------------LPAAGD------GS---------------VP------------------VPVLSL-KA--------------G-S--VSAWADLV---TS------E---RGVR--RALPVV------LA---------------------------GTLTK---------GA-------PA------------P------------G------LRA--PRFPRA--------A---------TAA--------------------------------------------------------VRR-FFTLATPAAR-------RLATQLAA----I--P---FE-----------FDLVEQLR----R--R----T---M--P---E----TG--P-----D---HL-AEILM---GGL--ID-------------------------------------------------------WDSGGEGRPEF--------AE--G------VREAL-LA-TTTRSQ--L----------------ARTV--------SVVG--ELP--------------A-----AGER--------G---------LALRA---------AL---------
>WP_067973520.1
----------------PPSSDPSAAPP-------------------TWWEVGDALWLAAL------------------------------------------------RGAGPRTEPPP--DQPPPPPDPAPGPADTP---------PD-------------------------------------------------------PPGAPDDP----PAPDRP--PE-----------------------------PPGPDT--------------------RPGVPPDH-------LPPAAA---------------------APPAALVPPLP----------------------VPGPADSAAL-----PGA------------------------PR--------LSE---RRA---------LVRAFQLF--RR-----TR---------DS---------ARAVR---------FDEDATA---HG-----FAQRALADPRPGRARRT----------------PVLP-----EFA---PLP--EP-A----DDLTVLIDDSVS-MIVQQPLV-ADLLELL-APL--R--------VF-RAVRAF------TF---------------------DSDKA--------------------------------------------RADDLALRADRGPA----PAA-------DRLVGGGR-D-----------LLLVLSDGVGD-GW--HNGA----------MGA-WLARWGAD-AAVGVGHLLD-RTLWRG---T--------------GM----RPR--------N------VSLEVP------------------PA----G-----------GG--G-------------L--PANAR------------------------------YR----------------------------------VRPTVSEGPAPALPA---------------------------------GG---------------VA------------------VPLFPL-EP--------------H-D--IERWALFL---TG------RR--GGRG----YATT------AL-------------------VADPDPDPAAEDD----DEDGATALFGAAAGPV------------P--------------------RP-----LDA--------R---------------------------------------------------------AR---------VEL-FRVVASPEAF-------RLAVRLAA----V--P---LN-----------LATIRLVQ----ERFA-----------P---H----TR--P-----S---DL-TEVLC---SGL--VR------------------------------------------RTAGSPAV------DRDDRVTLEF--------HP--G------VRELL-LAAGGSRRE--V----------------KELLEAVAARYRESLPWFAAL--------------E--RLLLGRA------------------AGDRL----P----GA--------A
>WP_073939274.1
--------------LPQPSA-EAELPP-------------------RWQEIADAVWLAAY--------------------------------------------------WDRHGGPAA--------------PGREG---------GG--------------------------------------EARPEGPVAEDAARPRTPPADDTEP----PAGQPA--PD-----------------------------PAPAPD---------------------VRRPRDP-------GPLSPR--------------------ERPMPPAGASPA----------------------GAGRRLPVPD-----PEG------------------------PLTLHVARPLLPDTETAPA-SPGRPTALLARALHRL--AR-----RV---------PS---------RDTLE---------LDEETTA---EQ-----GVVD-----------------G-----------MWMP-----FL---RPAR-ASA------FDLVLLVDDAPT-MRIWEDTT-ARLTEAA-EHS--G--------AF-RGVRAV------RV--------------------NVPRTG------------------------------------------NATLRWGTGRAPTDPA----ELL-------DG---RGG-R-----------VFLVVTDGLAH-GW--AAPA----------ADA-LLGRLAQA-GPTALVHLLP-PHLRHR---T--------------SL------Y--------P--------HQAV------------------LE----A------G----GF--G-------------A--A---N-------------R------------GLGHWA--------------------------------P-------PGGPDPLRP---------------------LPDAGD------GS---------------VP------------------VPVLSL-KP--------------G-S--LAAWADLV---TG------D---RGVR--RALPVV------LA---------------------------GTLTK---------GA-------PA------------P------------G------LRA--PRLPRA--------A---------AGA--------------------------------------------------------VRR-FFTLATPAAR-------RLATQLAA----V--P---FD-----------FDLVEQLR----R--R----T---M--P---E----TG--P-----D---HL-AEILM---GGL--ID-------------------------------------------------------WDSGGEGRPEF--------AE--G------VREAL-LA-TTTRTQ--L----------------ARTV--------SLVG--ELP--------------A-----AGER--------G---------VALRA---------AL---------
>WP_017622184.1
----PPDEAY-----------PQDAGP-------------------LWWEVADAVWLAAH--------------------------------------------------SGTAPDAAG--------------GPPPP---------AP-------------------------------HGAPARHEAEPGAPEGGPGEDAEPLAPPDPPG----PHGAPA--SE-----------------------------PGDGAP----------------------GGGAPW-------PEGPPP---------------------GAGPPFPPVRP----------------------DRDGRDDFAA-----PGP---------------------ADGPASD------LPD---PQG---------LVRALLRLRRTR-----LT---------PG---------TGP-----------LDERATA---EG-----YAERALARPSGPGTRGV----------------PLLP-----RFSGEPASP----------DSLTVLVDAGLS-MLVHEPRV-KRFLELL-APL--K--------VC-ARTRVL------RL---------------------DSDKA--------------------------------------------WHDDLVLRSERGPAPSPRRLV-------AD---GGS-Q-----------VVLVLTDGVGE-GW--HRGA----------VPA-WLARWGRT-AAVGVVQLLD-RAQWPR---T--------------GT------------R--P--------RLAV--L---------------RP----P------D----ES--G----------PSVA--P---N------------------------------AD--------------Y------RTVPAAPVDGLAEPFGPGRDGGPDLPPD---------------------------------GA---------------VP------------------VPVVPL-DA--------------E-E--LGAWAGFV---------------SQRPEAPELTAS------VL--------------------------YAEDAP---------GG-------PP------------P---SALPRPLVRR------GAG-----PGP--------A---------DAA---------------------------------------------EL---------VET-FRETASAPAV-------ELAVCLAA----V--P---LN-----------LPTAHAVR----A--R----F---V--P---G----AT--A-----S---DL-AEALW---SGL--VV------------------------------------------RRPGGIPI------TRADQVSLGF--------RP--G------VRAAL-LASGATRER-------------------IRAL--------LALAAERFA------------------------------------------GAAPWMEAFA----AL--------L
>CUM41527.1
-------------------------EP-------------------EAFELAEALWLHAY--------QTLAAR------------------------------------LPPSIDPPR--------------PRPAM---------PP----------------------------------------GLTGPLDGHGSPEGHGPADDPEP----SAGSGL--PE-----------------------------SHGPPP-----------------GGAPDGTPGGT-------ASGSPG---------------------GAAGGAPDGTPGRAANGGGPDPAPRLPGVPWP-AVAPGGPGRL-----PPE-GEVVSAYPLTGDFQDVYVRAGPAPD--------LRN---AAG---------IGRWLRPL--RQ-----VV---------PS---------ASEIE---------LDEEVTA---ER-----AAEH-----------------G-----------LWMP-----YV---RSAD-ERR------FDLVLVVDDHVT-MTIWEQTV-AEFTAVV-EQS--G--------AF-RDVRVR------RL-----------------GVRETAAGE----------------------------------------EVVLRGPYGERGPAGDPA----ELV-------DR---TGR-R-----------IVLVLTDALAP-LW--RGEA----------GAR-ALELWATA-GPTAVVHLLS-QRDWHR---T--------------AL------T--------P--------RRVR------------------VR----G------P----RA--G-------------A--R---N-------------T------E---------LS--------------VHFPEAER------------------DPFDPPPPT---------------------------------WR---------------VA------------------VPVLEL-DA--------------G-W--LGRWATLV---AG------T---EPGW----TDAS------VL------------------------------LL---------GA-------PA------------P---AAWEDDEEDE------PCA-----PSV--------Q---------------------------------------------------------ER---------VRR-FRSHATPTAF-------RLATHLAA----T--V---LE-----------PRLVRDVR----L--K----L---V--P---E----AQ--P-----A---HV-AELFL---SGL--VE------------------------------------------ELPSEEPS------GAAFPTPLDF--------VD--G------AREAL-LS-SAMRGD--T----------------ARVA--------RSMS--DFY----------GDRFE---------------------------AARGL----R----GA--------L
>WP_018383820.1
-HPGLAEPTVTSVRPRDPDASPDGKEA-------------------EPTRVDDAPEDTAA--------------------------------------------------PHGATRPTSTDAPTGAPDPGTPDPDGVD---------PG--------------------------------------------------------GAGPGGA----SEDEPGGRAG-----------------------------PADPSP--------------------GGWTSRAP-------NALVGV---------------------VSTGSGERGAA----------------------PHRRAFPV-------PPR----------------------------------TERGVDAAA---------LGRALRSL--RE-----RV---------GS---------GRTLE---------VDEDLTA---ER-----LATS-----------------------------TWLP----PVL---RPAA--EARW-----DAVLVVDGGPR-MAVWRATA-RHLARVL-HRY--G--------GF-RHVALR------RL---------------------DSDAA------------------------------------------APDGVQLRGASPGAPAQPWRSLV-------DP---HGR-R-----------MVLVLTDGLSR-GW--RTGA----------VLS-LLRDWGRH-QPLALLHALP-QRLWHR---T--------------GL--------------FP------------------------------ER----V------RLHASGPRSG----------------NGQVE------------------------------WE--------------------------------FAEPPLPWASLGEAERR---------------------------------RL---------------VP------------------VPVLEVAGS----------------W--LAPWARFV---AG------N---GPRW----TEVA------AV--------------------LAGPWQGPGADD---------AE-------PA------------A-------------------ARP-----MSP--------A---------------------------------------------------------ER---------VAR-FRVWASPQAF-------ALATRLAA----V--Q---LD-----------LPIMSVVQ----RH-T----L------P---A----SG--P-----A---HL-AEFLM---SGL--VD--------------------------------------------AWS----------FGGEGSFLF--------HR--G------VREEL-LAAGTRRAT-------------------EKAL--------RKAA--EFM--------------A-----PRNQ------------------AAQEL---------LF-------HL
>WP_055643712.1
-------------------------EP-------------------EAFELAEALWLHAY--------------------------------------------QTLAARLPPSIDPPR--------------PRPAM---------PP----------------------------------------GLTGPLDGHGSPEGHGPADDPEP----SAGSGL--PE-----------------------------SHGPPP-----------------GGAPDGTPGGT-------ASGSPG---------------------GAAGGAPDGTPGRAANGGGPDPAPRLPGVPWP-AVAPGGPGRL-----PPE-GEVVSAYPLTGDFQDVYVRAGPAPD--------LRN---AAG---------IGRWLRPL--RQ-----VV---------PS---------ASEIE---------LDEEVTA---ER-----AAEH-----------------G-----------LWMP-----YV---RSAD-ERR------FDLVLVVDDHVT-MTIWEQTV-AEFTAVV-EQS--G--------AF-RDVRVR------RL-----------------GVRETAAGE----------------------------------------EVVLRGPYGERGPAGDPA----ELV-------DR---TGR-R-----------IVLVLTDALAP-LW--RGEA----------GAR-ALELWATA-GPTAVVHLLS-QRDWHR---T--------------AL------T--------P--------RRVR------------------VR----G------P----RA--G-------------A--R---N-------------T------E---------LS--------------VHFPEAER------------------DPFDPPPPT---------------------------------WR---------------VA------------------VPVLEL-DA--------------G-W--LGRWATLV---AG------T---EPGW----TDAS------VL----------------------------LLGA------------------PA------------P---AAWEDDEEDE------PCA-----PSV--------Q---------------------------------------------------------ER---------VRR-FRSHATPTAF-------RLATHLAA----T--V---LE-----------PRLVRDVR----L--K----L---V--P---E----AQ--P-----A---HV-AELFL---SGL--VE------------------------------------------ELPSEEPS------GAAFPTPLDF--------VD--G------AREAL-LS-SAMRGD--T----------------ARVA--------RSMS--DFY----------GDRFE---------------------------AARGL----R----GA--------L
>WP_037798431.1
-TDGPFTDGP------------------------------------AWQEIADAVWLAAA--------------------------------------------------RAAATPAPP---PDPPVAEEPRAPQERR---------PR------------------------------------------DEERAGAPQGADGTGATPPGA----PGDGPT--AE-----------------------------GASPPP---------------------LGPDPAH-------ALAAMP---------------------PSGADEDAGED----------------------ATAAGTVVRD-----PAG-----------------------AVVPLGRRRVRRPP---PLR---------LAKALHRL--SR-----SV---------PA---------RDRLE---------LDEERTA---RH-----GIAD-----------------G-----------LWIP-----YL---RPAA--EK-A----FDLVLLVDSAPT-MRIWEDRV-AAIAVEA-ARS--G--------AF-RDVRTV------RL--------------------ELPRYG-------------------------------------------TARLRWSGGRTGDPA----EVL-------DA---RGT-R-----------IHLLVTDALAH-GW--AGPA----------ADD-LLTRLARG-GPTALVHLLP-TYLWHR---S--------------SA---------------P------PYRAEL------------------EA----GGFGAPNTRIGHGPPQD-------------E--P----------------------------------WA----------------------------------------EPPVKPGAG---------------------------------RG---------------VP------------------VPVLSL-KP--------------E-S--FAAWADLV---TG------E---PGLR--RTLPYV------LA----------------------GTLAEGQPTP---------GL-------RT----------------------------------------PRTAGPGSA--D---------------------------------------------------------AA---------VRR-FFSLATPTAR-------RLTTHLAA----V--P---FE-----------FELIEELR---GR--A----L------P---E----AD--Q-----G---HV-AELLM---GGL--ID------------------------------------------------------WGGPDGDRPPDF--------AE--G------VREAL-LA-TGTRSQ--L----------------ARTV--------NLFA--DLP------------------------------------------SARDRGVRLR----AA--------L
>AAZ54441.1
RSHETPQGPDPRSPGAAPAYREAPPAL-------------------TGRELADAVYLAAW--------------------------------------------------QQHTAQHPP--ARPSGGKDTALYAPSRV---------RG--------------------------------ALLARPSQQRHDPKRRRHRVRGALLARPSGG----KDTAPA--AG-----------------------------PQRPGT--------------------DPSAAVLG-------AAEKTA---------------------GTEPPRLPPAP----------------------APPSGALRPH-----PSP----------------------------------LLH---RSA---------LYQALRPFRLAA-----TD---------PW---------QHS-----------YDAEETA---RG-----YARRLLASPHPGGGHRPVAVTP-----------QWAP-----FV---RPG-----------VQLTVLVDESVS-MLFHQDQV-NDFIGLV-RSS--G--------VF-RGVRVE------RF---------------------TSDSA------------------------------------------DPAPVPAAGWGASSGK--------------DP---GGI-H-----------IAVVLSDGIGE-GW--ARGS----------VQS-WLGCLAQR-LPVAIIHLLD-PRQWSR---T--------------GI--RPAAM-----ELTV------AAHLGR------------------AP----A------N--RHYT--A-------------R--P---F-------------Q----------------WP----------------------------------------DGLPLPEPE--------------------------------------------------FPHSALSVV-----------LPVLAS-RP--------------E-M--IHAWARFV---MG------T---RQRT----LNAG------AL--------------------------RVVPGD----TAANAAG-------ER------------P-------------------TAA-----PTP--------E---------------------------------------------------------AR---------VRR-FRRDSSETAF-------QIAVDLAA----V--P---LT-----------EPVIAAVC----Q--R----F---AGHP---Q--------P-----S---EL-IEVLF---SGL--VT-------------------------------------------EVDSPVV------TPERRIRWEY--------RR--G------VREAL-LSLGGRRSR--I----------------RRTL--------ADIA--AEF--------------A-----------------G---------YDPWFALLRR----IL---------
>WP_011290850.1
-RSPGAAPAY------------REAPP-----------------ALTGRELADAVYLAAW-----------------------------------------------QQHTAQHPPARP----SGGKDTALYAPSRVR---------GA---------------------------------LLARPSQQRHDPKRRRHRVRGALLARPSGG----KDTAPA--AG-----------------------------PQRPGT--------------------DPSAAVLG-------AAEKTA---------------------GTEPPRLPPAP----------------------APPSGALRPH-----PSP----------------------------------LLH---RSA---------LYQALRPFRLAA-----TD---------PW---------QHS-----------YDAEETA---RG-----YARRLLASPHPGGGHRPVAVTP-----------QWAP-----FV---RPG-----------VQLTVLVDESVS-MLFHQDQV-NDFIGLV-RSS--G--------VF-RGVRVE------RF---------------------TSDSA-------------------------------------------------DPAPVPAAGWGASSGK-------DP---GGI-H-----------IAVVLSDGIGE-GW--ARGS----------VQS-WLGCLAQR-LPVAIIHLLD-PRQWSR---T--------------GI-----RP--------A--------AMEL------------------TV----A------A----HL--G-------------R--A---P-------------A--NRHYT----ARPFQWP----------------------------------------DGLPLPEPE--------------------------------------------------FP-----------HSALSVVLPVLAS-RP--------------E-M--IHAWARFV---MG------T---RQRT----LNAG------AL-----------------------RVVPGDTAA------NA-AG-------ER------------P-------------------TAA-----PTP--------E---------------------------------------------------------AR---------VRR-FRRDSSETAF-------QIAVDLAA----V--P---LT-----------EPVIAAVC----Q--R----F---AGHP---Q--------P-----S---EL-IEVLF---SGL--VT-------------------------------------------EVDSPVV------TPERRIRWEY--------RR--G------VREAL-LSLGGRRSR--I----------------RRTL--------ADIA--AEF--------------A-----------------G---------YDPWFALLRR----IL---------
>OKI62008.1
-TDGPFTGGP------------------------------------AWQEIADAVWLAAA--------------------------------------------------RAAATPAPP---PDPPVAGEPRAPQERR---------PR------------------------------------------DEERAGAPQGADGPGATPAGA----PGDGPT-AEG-----------------------------ASPPTL---------------------APGPAHA-------LAAMPP---------------------SGADEDAGEDA----------------------TAADTVPGDP-----AGA------------------------VVPLGRRRVRRPP---PLR---------LAKALHRL--SR-----SV---------PA---------RDRLE---------LDEERTA---RH-----GIAD-----------------G-----------LWIP-----YL---RPAA--EK-A----FDLVLLVDSAPT-MRIWEDRV-AAIAVEA-ARS--G--------AF-RDVRTV------RL--------------------ELPRYG-------------------------------------------TARLRWSGGRTGDPA----EVL-------DA---RGT-R-----------IHLLVTDALAH-GW--AGPA----------ADD-LLTRLARG-GPTALVHLLP-TYLWHR---S--------------SA---------------P------PYRAEL------------------ESGGFGA----PNTRIGHGPPQD-------------E--P----------------------------------WA----------------------------------------EPPVKPGAG---------------------------------RG---------------VP------------------VPVLSL-KP--------------E-S--FAAWADLV---TG------E---PGLR--RTLPFV------LA----------------------GTLAEGRPTP---------GL-------RTP---------------------------------------RTAGPGSA---D---------------------------------------------------------AA---------VRR-FFSLATPTAR-------RLTTHLAA----V--P---FE-----------FELIEELR-------G--RAL------P---E----AD--Q-----G---HV-AELLM---GGL--ID------------------------------------------------------WGGPDGDRPPDF--------AE--G------VREAL-LA-TGTRSQ--L----------------ARTV--------NLFA--DLP------------------------------------------SARDRGVRLR----AA--------L
>WP_073775788.1
-SPRERAPDARAVADG-----PSADGP----VTGGPFTDGPFTGGPAWQEIADAVWLAAA--------------------------------------------------RAAATPAPP--------------PDPPV---------AG-------------------------------EPRAPQERRPRDEERAGAPQGADGPGATPAGA----PGDGPT--AE-----------------------------GASPPT--------------------LAPGPAHA-------LAAMPP---------------------SGADEDAGEDA----------------------TAADTVPGDP-----AGA------------------------VVPLGRRRVRRPP---PLR---------LAKALHRL--SR-----SV---------PA---------RDRLE---------LDEERTA---RH-----GIAD-----------------G-----------LWIP-----YL---RPAA--EK-A----FDLVLLVDSAPT-MRIWEDRV-AAIAVEA-ARS--G--------AF-RDVRTV------RL--------------------ELPRYG-------------------------------------------TARLRWSGGRTGDPA----EVL-------DA---RGT-R-----------IHLLVTDALAH-GW--AGPA----------ADD-LLTRLARG-GPTALVHLLP-TYLWHR---S--------------SA-----PP-------------------YRA-E---------------LE----S------G----GF--G-------------A--P---N-------------T------R---------IG--------------H------G----------P--------------PQ-------------------DEPWAEPPVKPGAGRG---------------VP------------------VPVLSL-KP--------------E-S--FAAWADLV---TG------E---PGLR--RTLPFV------LA----------------------GTLAEGRPTP---------------------------------------------G------LRT-----PRT--------A---------GPG---------------SAD---------------------------AA---------VRR-FFSLATPTAR-------RLTTHLAA----V--P---FE-----------FELIEELR---GR--A----L------P---E----AD--Q-----G---HV-AELLM---GGL--ID------------------------------------------------------WGGPDGDRPPDF--------AE--G------VREAL-LA-TGTRSQ--L----------------ARTV--------NLFA--DLP--------------S------ARD------------------RGVRL----R----AA--------L
>WP_030244400.1
-RPHPGPGAE------------ESFTP-------------------HWQEVADAVWLAAH--------RSRYGDPV----------------------------------PAGQAPAPA----HDTTAASTREPADAR---------SP----------------------------------------AASCD----------PVEASATD----PVTTPQ--PP-----------------------EGDTGIPDVPAP---------------------PRDRPGP-------RPSAPV---------------------PARLLPDPEGTV---------------------TLHVGRPLLA-----PDD------------------------RPQH------APGRATAL----------LARALHRL--AR-----RV---------PS---------RDTLE---------LDEEITA---EQ-----GVVD-----------------G-----------LWLP-----FL---RPAR-ASA------FDLVLLVDNAPT-MRIWEDTT-ARLAQAA-EHS--G--------SF-RSVRTV------GV--------------------QVPRTG------------------------------------------AATLRWSSAGAAADPA----ELL-------DG---RGG-R-----------VFLVVTDGLAH-GW--AAPA----------ADE-LLGRLAHA-GPTALVHLLP-PHLRHR---T--------------SL----YPY--------P----------AV------------------LE----A------G----GF--G-------------A--T---N--------------------D-----GLGHWA--------------------------------P-------PGGPDPLRP---------------------LPEAGD------DS---------------VP------------------VPVLSL-KP--------------G-S--LAVWADLV---TG------E---RGVR--RSLPVV------LA---------------------------GALAK---------GA-------PA------------P------------G------LRA-----PRF--------P--------------------------RAAT---------------------------TA---------VRR-FFTLATPAAR-------RLATQLAA----V--P---FD-----------FDLVEQLR----R--R----T---M--P---E----TG--P-----D---HL-AEILM---GGL--ID-------------------------------------------------------WDRGGEGRPEF--------AD--G------VREAL-LA-TTTRSQ--L----------------ARTV--------SVVG--ELP--------------A-----AGER--------G---------VALRA---------AL---------
>WP_030895433.1
-RPHPGPGAE------------ESFTP-------------------HWQEVADAVWLAAH------------------------------------------RSRYGDPVPAGQAPASA----HDTTAASTREPADAR---------SP----------------------------------------AESCD----------PVEASATD----PVTTPQ--PP-----------------------EGDTGIPDVPAP---------------------PRDRPGP-------RPSAPV---------------------PARLLPDPEGTV---------------------TLHVGRPLLA-----PDD------------------------RPQH------APGRATAL----------LARALHRL--AR-----RV---------PS---------RDTLE---------LDEEITA---EQ-----GVVD-----------------G-----------LWLP-----FL---RPAR-ASA------FDLVLLVDNAPT-MRIWEDTT-ARLAQAA-EHS--G--------SF-RSVRTV------GV--------------------QVPRTG------------------------------------------AATLRWSSAGAAADPA----ELL-------DG---RGG-R-----------VFLVVTDGLAH-GW--AAPA----------ADE-LLGRLAHA-GPTALVHLLP-PHLRHR---T--------------SL----YPY--------P----------AV------------------LE----A------G----GF--G-------------A--T---N-------------D------------GLGHWA--------------------------------P-------PGGPDPLRP---------------------LPEAGD------DS---------------VP------------------VPVLSL-KP--------------G-S--LAVWADLV---TG------E---RGVR--RSLPVV------LA---------------------------GALAK---------GA-------PA------------P------------G------LRA--PRFPRA--------A---------------------------------------------------------TT---------AVRRFFTLATPAAR-------RLATQLAA----V--P---FD-----------FDLVEQLR----R--R----T---M--P---E----TG--P-----D---HL-AEILM---GGL--ID-------------------------------------------------------WDRGGEGRPEF--------AD--G------VREAL-LA-TTTRSQ--L----------------ARTV--------SVVG--ELP--------------A-----AGER--------G---------VALRA---------AL---------
>WP_037743264.1
----ALSADP------------EQSAP-------------------HWQEVADGFWLAAY--------------------------------------------------WSRHGGPGT--AGQHPTAGRDTGPGDRP---------PV----------------------------------------------GRQDTADIRLPDTPPADAVPPATDASR-ASR-----------------------------PPAADA---------------------GVPGAPT-------PPGEPA---------------------DVPGHPDAHGA----------------------SREPGQARLL-----PDP----------------------EGRFTLHVRQALLPADERPQQ-GPGRAAALLARALHQL--AR-----RI---------PS---------LDTLE---------LDEEATA---EQ-----GVVD-----------------G-----------MWMP-----FL---RPAR-TSA------FDLVLLTDNAPT-MRIWEETV-ARLAEAA-ERS--G--------AFRRGVRTV------KV--------------------NVPRSG------------------------------------------NATLRWSTGRASGDPA----ELL-------DG--RRGR-------------VFLVVTDGLAH-GW--AAPA----------ADA-LLGRLAHA-GPTAVVHLLP-PHLRHR---S--------------SL---------------Y------PYQVVL------------------EA----G-----------GF--G-------------A--T---N-------------------------DALEHWA------------------------------------PPGGPDPMRPLPD---------------------------------GG------------DGSVV------------------VPVLSL-KP--------------A-S--IAAWADLV---TG------E---RGVR--RALPVV------LA---------------------------GTLTK---------GA-------PA------------P-------------------GL----RAPRF--------P--------------------------RAAT---------------------------AA---------VRR-FFTLATPAAR-------RLATQLAA----I--P---FE-----------FDLVEQLR-------R--RTM------P---E----TG--P-----D---HL-AEILM---GGL--ID-------------------------------------------------------WDSGGEGRPEF--------AD--G------VREAL-LA-TTTRSQ--L----------------ARTV--------SVVG--ELP------------------------------------------AAGERGVALR----AA--------L
>WP_007516491.1
----PAGDQP------------RRSV--------------------DPRELADAVWLASY--------------------------------------------------LDPVPSRRA----AARPVSDRTRPARPG---------PVGRTPAVPKPGADHVADLAVVGDVPGGSVAPDGSGGPGSRRSPDATGGLGGLAWAVTERGPDPG----EVGADT--AG-----------------------------TAADTP---------DASSGARGRAHRGSRGADDDLLDAWSAGRIGP---------------------AADRVSRSPTG----------------------GPVRRETVWS-----PAV----------------------------------YPALTELTG-----QWRGLRRALGGL--RR-----MV---------AS---------AHDAE---------VDDEATA---EW-----LARG-----------------------------RPRP-----VY---RPVP-ELR------YELALVVDDNWT-MAIWRDQI-RRQLAML-ERL--A--------VF-RDVGVY------YL---------------------DTDVA------------------------------------EGSALRLRGTAGSAGEPGFSPA----RLH-------DP---SGR-R-----------IIWLLTDGLGT-AW--RRGV----------VDP-VLWAWARR-QPTAVLSVLP------R---S--------------TL----------------------------------------------RH--------------------G---------------------------------------------------WL---------------------------------EVCQLEEYQDLPRSTA---------------------------------EA-----------------------------------VPLLDA-DP--------------G-S--IRRWATRL-----------TDTYRGDPERDDLPVV------VV-----------------------GPVAEDRDD--RGFDGWDGE-------NE--------------------------------TPA-TRNGSLA--------R---------------------------------------------------------RR---------VER-FRATASPAAF-------DLATHLAA----T--P---IT-----------RSMLGLLL----R--R-----------A---GQSHRSA--L-----A---TL-AELFA---HGL--LR--------------------------------------------PVEGLG------GDEWVVAYDF--------LP--G------LRESL-LS-FLRRSD--T----------------MLVM--------RAVG--EHL--------------G-----------------A---------RVPAV----RHLDAAL---------
>WP_017587752.1
---HRAEFPF------------GALGL-------------------SATDLADALHLAAV--------------------------------------------------MKRSTDAAP-----TRYAPRLHAPDTEP---------LP--------------------------------------WEGGAPGLAEDADGPWSRAEPVTET----GSGAAA--SE-----------------------------PGLRPV---------------------DLAGGRSGATGRTGPVGRRT---------------------APRGGTSDQDT----------------------PRSSSGLEGA-----FVP------------------------PV--------LED---RQR---------LLAALSPFNLRT----------------PQ---------GPADQ---------VDPESTA---RN-----YARALLDSLWWDEDERRVAGV------------PVVP-----AT---RRRRL--R-A----VRLTVLVDEGVS-MLFQQGVA-DAFSRML-QDS--G--------VF-RQVRRM------RF---------------------DSERA---------------------------------------GVPRLVDAKGRACRVPGPE--------------EP----GP-R-----------IVLVLTGGLGA-AW--RDRE----------FQS-WLADLGSR-NAVAVLHLLQ-PQVWRR---G--------------TI----RTV--------P------SEIRLS------------------WP----A-----------AP--G-------------A--P---N-------------SSYLRERA---------IT----------------------------------------EVGEEEAPY---------------------------------GT---------------L-------------------IPVLPL-WP--------------G-A--LHDWASFVMFRSR----------SRLW----VHTA------EF----------------------------PSRE---------RP-------AE------------P----------GDEIVLG-RSTE-----LGR--------A---------------------------------------------------------EE---------VRR-FQQSVSPDAF-------ELAVALAA----V--P---LQ-----------PRMVEAVC-------E--DVL---------------GGDSP-----S---EL-TEVFF---SGL--VQ------------------------------------------LVDGEGAN------PPGEEPRWEF--------RD--G------VRREL-LLLGGRVPE--V----------------RRML--------RLAA-------------------E---------------------------QLREV--------------------
>WP_083401471.1
----PAGDQP------------RRSV--------------------DPRELADAVWLASY--------------------------------------------------LDPVPSRRA----AARPVSDRTRPARPG---------PVGRTPAVPKPGADHVADLAVVGDVPGGSVAPDGSGGPGSRRSPDATGGLGGLAWAVTERGPDPGEVGADTAGTA-ADT-----------------------------PDASSG--------------ARGRAHRGSRGADDDLLDAWSAGRIGP---------------------AADRVSRSPTG----------------------GPVRRETVWS-----PAV----------------------------------YPALTELTG-----QWRGLRRALGGL--RR-----MV---------AS---------AHDAE---------VDDEATA---EW-----LARG-----------------------------RPRP-----VY---RPVP-ELR------YELALVVDDNWT-MAIWRDQI-RRQLAML-ERL--A--------VF-RDVGVY------YL---------------------DTDVA------------------------------------EGSALRLRGTAGSAGEPGFSPA----RLH-------DP---SGR-R-----------IIWLLTDGLGT-AW--RRGV----------VDP-VLWAWARR-QPTAVLSVLP------R---S--------------TL----------------------------------------------RH--------------------G---------------------------------------------------WL---------------------------------EVCQLEEYQDLPRSTA---------------------------------EA-----------------------------------VPLLDA-DP--------------G-S--IRRWATRL-----------TDTYRGDPERDDLPVV------VV-----------------------GPVAEDRDD--RGFDGWDGE-------NE--------------------------------TPAT-RNGSLA--------R---------------------------------------------------------RR---------VER-FRATASPAAF-------DLATHLAA----T--P---IT-----------RSMLGLLL----RRAG---------------Q----SH--R-----SALATL-AELFA---HGL--LR--------------------------------------------PVEGLG------GDEWVVAYDF--------LP--G------LRESL-LS-FLRRSD--T----------------MLVM--------RAVG--EHL--------------G-----------------A---------RVPAV----RHLDAAL---------
>WP_010033823.1
----PVPAAL------------DQPVP-------------------RWQDVADAVWLAAY--------------------------------------------------WSHHGGPGT--SGPEPAQGRAAAPPAPP---------PV-------------------------------------------------RRREAEDANQPETP----PADEPR--PA-----------------------------GTAPDA---------------------VRPPQP---PATPALPEDPG--------------------DQPQPPVTAALP----------------------GEAGTAARLL-----PDA--------------EGRFTLRLGQPL--------LPADDRPQN-APGRTTARFARALHQL--AR-----RV---------PS---------RDTLE---------LDEETTA---EQ-----GVVD-----------------G-----------LWMP-----FL---RPAR-SAA------FDLVLLVDDAPT-LRIWQEST-ARLAQAA-EHS--G--------AF-RAVRTV------RV--------------------NVPRTG------------------------------------------TATLRWTAARAAADPA----ELL-------DG---RGD-R-----------VFLVVTDGLAH-GW--ASPA----------ADD-LLGRLAHA-GPTALVHLLS-PHLRHR---T--------------SL----YPY--------P----------AV------------------LE----A------G----GF--G-------------A--A---N-------------D------------GLEHWA-----------------------------------------PPGGPDPL-------------------------RPLPDAGDGS---------------VP------------------VPVLSL-KP--------------G-S--LAAWADLV---TG------E---RGVR--RALPVV------LA---------------------------GTLTK---------GS-------PA------------P-------------------GL----RAPRF--------P--------------------------RAAK---------------------------AA---------VRR-FFTLATPAAR-------RLATQLAA----V--P---FD-----------FDVVEQLR----R--R----I---M--P---E----TG--P-----D---HL-AEILM---GGL--ID-------------------------------------------------------WDGGGEGNPEF--------AD--G------VREEL-LA-TTTRSQ--L----------------AHTV--------SVVG--ELP--------------A------AGA------------------RGVAL----R----AA--------L
>WP_030831121.1
-----------------MTGPEGSAGP-------------------TAREWAEAIWLAEV--------------------------------------------------IGQREGPPGPARAADDRDTDDRDTGDRGADGHETGAVPG------------------------------------------------------SPSDVPPTPEDTSEAADGG--AG-----------------------------TGTDPG---------------------TGPGGGTATATAHGPPGAGA---------------------TGPAVPDGPLPALPRISHTLST-----------GRGSVTGEEL-----PGA----------------------------------LRD---ARG---------LARALRPL--NR-----RL---------PG---------GARRRV--------LDEEATA---VR-----AAET-----------------G-----------QWHP-----VL---TRPP--DR-W----FEVALVVERSVS-MTVWQPVA-HAFAELL-RRQ--G--------AF-ADVRLW------SL---------------------DTRDG-----------------------------------------KHAVLRSADGGLRHSPA----ELF-------HP---DGR-R-----------IVLVMSDCVGD-AW--AGGA----------APR-LLHTWGRR-APVAVLQPLP-THLWDL---CD-------------GV---------------P--------MDLR------------------VR----A------S----AP--G-------------L--P---N--------------------SHLELLRYGRWE-------------------------------------RPRDSGPADPLP--------------------------------------------------VP------------------VPVLEL-EP--------------G-W--FAGWARMV---TG----------GALPWAETTSLL-------------------------------VDEQGLTPH---------CL-------PP--------------------------------FTWEERRSPVP--------P---------------------------------------------------------DL---------AVRRFLQHASPAAR-------RLAARLAM----V--P---LR-----------PEAVEAVR----R--G-----------P---V----AAGGP-----L---PF-AEILL---GGL--LT------------------------------------------LRTTAALG------RTGEEHMFEF--------LD--G------VRSRL-LR-GLGRTE--L----------------LRAL--------QETS--ALA--------------G------RAV--------G---------ARPDL---LR----TV--------I
>WP_037930286.1
-------------------TARDAPEP----------------SGARWQEVADAVWLAAY--------------------------------------------------WDRHGGPAV---GVPPAVRTVVAPAPPA---------PP-------------------------------------------------------RPGPPPVTEEQERPDTPAADAS-----------------------------PVTPAP------------------VPAAEGPAPGRRPGTAGAPAGPP---------------------PSGTAGHAAGE----------------------PTPAAHLLPD-----PEG------------------------PFAVDVGQPLLPADDRPQH-GPGRVTAQFARALHLL--AR-----RI---------PS---------RDTLE---------LDEETTA---EQ-----GVVD-----------------G-----------MWMP-----FL---RPAR--SS-A----FQLVLLVDDAPT-LRIWKDSV-TRLARAA-EHS--G--------AF-RTVRTV------RV--------------------NVPRTG------------------------------------------PATLRWGTGRTTSDPG----ELL-------DG---RGG-R-----------IFLVVTDGLAH-GW--AAPA----------ADA-LLGRLAHA-GPTALVHLLP-PHMRRR---S--------------TL----------------------YPYEAV------------------LE----A------G----GF--G-------------AANDALTH------------------------------WP---------------------------------------PPGGPDPLRP---------------------------LPDGGDGS---------------VP------------------VPVLSL-KP--------------G-S--LAAWAGLV---TG------E---RGVR--RALPIV------LA---------------------------GTLVK---------GA-------PA------------P-------------------GLRAPRFP--------------------------------------RAAR---------------------------TA---------VRR-FFTLATPAAR-------RLASQLAA----V--P---FD-----------FDLFDQLR----R--R----I---M--P---E----TR--P-----D---HL-AEILM---GGL--ID-------------------------------------------------------WDSGAEGRPEF--------AE--G------VREEL-LA-TTTRTQ--L----------------AHTV--------SVVG--ELP--------------A------AGE------------------RGAAL----R----AA--------L
>WP_076821064.1
------------------------YRP-------------------DPVEIADVVWMWSR--------------------------------------------------MAAAGVPAR--------------PRSVP---------PG--------------------------------------GLAVDGPVPDAPSGIEDGAVPPAAA----ENLPSQ--RS-----------------------------AEEPAP---------------------NEEPSSA-------IPGHSA-------------------DSGAARGGARGGDASGLFIDAVPGPESGRVETRD-APDLKSQVRY-----LDT------------------------PV--------EPD---PLP--AIREQAAMARALRPLAQRV-----LS---------PR---------LRE-----------VDEDATA---EG-----MLDE-----------------T-----------APFP-----VL---RPGT--ERRW-----ELALVVDDSETMSAVWSDAI-PGLVGFL-QQL--G--------VF-RNVIVR------YM----------------DSDAVPSTMA--------------------ANENGADADADADAGSGSGRSSGSGQGWAPRAPWLRRSPLDASARAPSDLL-DL---SGR-R-----------IVWVLTDGLGE-AW--RSGA----------MLA-VLGAWSRR-SPVSIVNVLS-AHLWKR---T--------------GL--QVERV--------R--------ARGV--G---------------GS----G------D----AP--S----------------------------------R------F---------WH--------------L------M------------------DPLAEVEPD--------------------------N------GT---------------VP------------------VPILEL-DP--------------G-W--IGRWASLV---AA------P---EPVW----AEMA------AV-----------------------------LVP---------SG-------PA------------P---SRRVASAAPS------ART-----SAG--------A---------------------------------------------------------EL---------VRG-FLATASPEAR-------RLGTFLAA----V--PAARLG-----------TDSARLVV----D-------M------A---R----AD--R-----C---HL-SELFA---LGLLRVT---------------------------------------------------------DPKRANFDL--------VA--G------VRDSL-LK-LGTRSE--L----------------DRAR--------RAVV-ASVV--------------A------PDR--------G-TPDGR---GPGGM----P----RT--------E
>WP_017563873.1
DRSAGSPGGL------------------------------------TPTEWADALHLAAL--------QAR---------------------------------------AEAARRDRP----------VFPAPPTGP---------PP---------------------------------GEASGSGTPPREAGPRTDAPGAAEPCPPPG----TDAGTG--RP-----------------------------SGLPDA----------AATAGGSGSAAGRDPRER-------APDPPP---------------------GQAGPPPRARR----------------------APGGDGPQTE-----PHG---------------------FVQPV--------LDR---RQE---------LLAALGPFHLTE----------------PR---------GRPDG---------VDPEGTA---RN-----YARSLLDSLHWSEDEREC---------------VGVP-----VVP--EPCARRER-A----VDLTLLVDDGVT-MAFQRGLA-AEFVRLA-RSG--G--------IF-HEVASL------YF---------------------DSGRT---------------------------------------------GSPRLRDGHGRPG----RLG------------GGRAH-----------VVLFLTDGLGG-AW--RDRG----------FQD-WVAAAAGRGAVAXATPPLPQPRLWRR---G--------------AI--ATAPM--------E---------LGA------------------PR----A------A----GP--C-------------A--A---N-------------T----RYA-----RERTLD---------------------D----------P----------EEEGRE---------------------------------RG---------------AL------------------VPVLPL-DP--------------R-K--IRDWAVFA---MG------R---GRGR--------------LW-----------------------AHTARFPAG---------ED-------PP------------P------------AEA----PEA-----REP--------D---------FDA---------------------------------------------ER--------EARR-FRELASPEAF-------DLAVALAA----V--P---LD-----------PRLVEAVC----E--D----V---L--G---R----AT--P-----S---EL-TEVFF---SGL--VR--------------------------------------------GGGGWG------EEDGPVGWDF--------RP--G------VRRAL-LSLGGRVSD--I----------------RRVL--------GLAA--ERL--------------------------------------------------------RW--------V
>WP_046471648.1
-ASPSPERSF---------AGHGQEQP-------------------TWWEVGDALWLAAH--------------------------------------------------RDATPPAAG----------HPASPEPRP---------VL-------------------------------------------------------MGPPPTRP----RLCPPA--PI-----------------------------PPPSPD---------------------RSRPGLPRAPPLSRPPSDPW---------------------GQAADTFASTA----------------------DHGPAIPLSP-----NGA------------------------PT--------LHG---RQA---------LIRAARWF--RR-----YR---------DS---------GERR----------LNEDATA---ES-----FAQRALAAPRTERARRT----------------PVLP-----EF---TAHR--ER-A----DDLILLIDDSLS-MLLQQPLV-KEFTELL-APL--G--------VF-RRIRTC------YF---------------------DSDKT----------------------------------------HADDIALRAAGKPAPDPH----QLC-------EG---NGR-E-----------ILLVLTDGVGD-GW--HTGA----------VES-WLALWGRS-AVVGVGQVLD-RSLWPR---T--------------GTRPRRVAL--------S------------------------------VP----E-----------PP--G----------EALT--P---N-------------T------R---------YR--------------------------------VRPHTLGLADPGGIPPQ---------------------------------NA---------------VA------------------VPLIPM-EA--------------H-E--LGRWARFV---------------SRRQHRPEYPTT------AL----------------------LAEWRQGFPT---------EGNELPWDLPE------------P---------------FA-GGGHDTRVSPAA--------G---------------------------------------------------------DR---------VAR-FRAGTSPTAF-------RLAVCLAA----I--P---LN-----------MSTIRMVQ-------E--RFV------P---R----SR--P-----S---DL-TEVLC---SGL--VR------------------------------------------RREDALAP------TREDRVSFDF--------HP--G------VREQL-LAVGGRRQE--T----------------KDLL--------ETVA--DRY----------RDSIP--WFGDVER-----LLLG---------EAPDL--PLP----EV--------D
>WP_061081053.1
----------------------SGGSP----------------GGLTPTEWADALHLAAL-----------------------------------------------QARAEAARRERP----VFPAPPADGRPPGEA---------SA--------------------------------------SGTPPGEAGLRADAPGSAEPCPPPG----TDTGTA--RP-----------------------------PGLPDG----------GAAAAGSGPATGHDPRER-------PPDPPP---------------------GRERTPPRERR----------------------DPGDGRPPTE-----PHG---------------------FVQPV--------LHR---RQE---------LVAALGPFHLTE----------------PR---------GRPDG---------IDPEGTA---RN-----YARALLDSLHWPEDERED---------------VGVP-----VVPRPRARR--ER-V----ADLTLLVDDGVT-MAFQRGLA-AEFVRLA-RSG--G--------IF-REVASL------YF---------------------DSGRT---------------------------------------------GSPRLRDGHGRPG----RLG------------GGRAH-----------VVLFLTDGLGG-AW--RDRG----------FQD-WVAAAAGR-GAVAILHLLQ-PRLWRR---G--------------GI--ATAPM--------E------------------------------LG----A------P----GA--A-------------G--P---C-------------A--ANTRY----ARERTLT----------------------------------------DPEEEGRAQ---------------------------------GA---------------L-------------------VPVLPL-DP--------------R-T--IRDWAVFA---MG------R---GRGR--------------LW-------------------------AHTARFP------AG-ED-------PA------------P------------AEA----PDA-----WDP--------G---------FDA---------------------------------------------ER--------EARR-FRQLASPEAF-------DLAVALAA----V--P---LD-----------PRLVEAVC----E--D----V---L--G---R----AT--P-----S---EL-TEVFF---SGL--VR---------------------------------------------GAGGR------EEDGPVGWDF--------RP--G------VRRAL-LSLGGRVSD--I----------------RRVL--------GLAA--ERL----------RWVDP-------WFDALRLMLRG---------RHDDL----P----KR------TRV
>SEC83562.1
-------------------------YP-------------------EPVELAEALWLHAY------------------------------------QTLAARLPPSDRPPQSRPSTPPGLSGLPEPSGRQAAGPGPED---------PP--------------------------------------GEPADGGPRAAEGSRPEPRTAPAAD----RAAAGG-REG-----------------------------PGGGRP---------------------WPSPAVD-------APRTPL------------------RYLRTGTDTSGSGA----------------------GAERRAVYGE-----AGA-------------------AVAPGPD--------LRD---APE---------IGRRLRPL--KQ-----VV---------PS---------ASEVE---------LDEEATA---EH-----AAED-----------------G-----------LWLP-----YT---RSAD-ERR------FDLVLVVDDHPT-MVIWQQTI-TEFTAVA-EQL--G--------AF-RDVRVR------RL-----------------GLREGPGGE----------------------------------------EAVLRGPHPDDERAGAPG----ELV-------DR---TGR-R-----------IVLVLTDGLGP-LW--RGDA----------GRA-ALELWGAA-GPVAVVHLLS-QRDWHR---T--------------AV----------------------------------------------VP----R------QARLHSPRAG-------------A--R---N------------------------------TE--------------------------------LSVHFPPEQRDPFDPPP---------------------------------DK-------------WTVA------------------VPVLEL-DA--------------D-W--LGRWARLV---AG------D---ESGR----VDAP------VL-----------------------LLGVPERPV----PDDDREP-------PL------------D-------------------VPV-----PSV--------R---------------------------------------------------------ER---------IRR-FRSHATPTAF-------RLATHLAA----A--V---LE-----------PRLVRDVQ----R--K----L---V--P---E----AQ--P-----V---HL-AELFL---SGL--LE------------------------------------------QTPPGEPP------GDPARIPLDF--------VD--G------AREEL-LS-AAMRAD--T----------------ARVV--------SSVS--DFY--------------G------DRF--------E---------AARGL----H----GA--------L
>SEC95242.1
-------------------------YP-------------------EPVELAEALWLHAY------------------------------------QTLAARLPPSDRPPQSRPSTPPGLSGLPEPSGRQAAGPGPED---------PP--------------------------------------GEPADGGRRGAEGSRPEPRTAPAAD----RAAAGG-REG-----------------------------SVGGRP---------------------WPSPAVD-------APRTPL------------------RYLRTGTDTSGSGA----------------------GTERRAVYGE-----AGA-------------------AVAPGPD--------LRD---APE---------IGRRLRPL--KQ-----VV---------PS---------ASEVE---------LDEEATA---EH-----AAED-----------------G-----------LWLP-----YT---RSAD-ERR------FDLVLVVDDHPT-MVIWQQTI-TEFTAVA-EQL--G--------AF-RDVRVR------RL-----------------GLREGPGGE----------------------------------------EAVLRGPHPDDERAGAPG----ELV-------DR---TGR-R-----------IVLVLTDGLGP-LW--RGDA----------GRA-ALELWGAA-GPVAVVHLLS-QRDWHR---T--------------AV----------------------------------------------VP----R------QARLHSPRAG-------------A--R---N------------------------------TE--------------------------------LSVHFPPEQRDPFDPPP---------------------------------DK-------------WTVA------------------VPVLEL-DA--------------D-W--LGRWARLV---AG------D---ESGR----VDAP------VL-----------------------LLGVPERPV----PDDDREP-------PL------------D-------------------VPV-----PSV--------R---------------------------------------------------------ER---------IRR-FRSHATPTAF-------RLATHLAA----A--V---LE-----------PRLVRDVQ----R--K----L---V--P---E----AQ--P-----V---HL-AELFL---SGL--LE------------------------------------------QTPPGEPP------GDPARIPLDF--------VD--G------AREEL-LS-AAMRAD--T----------------ARVV--------SSVS--DFY--------------G------DRF--------E---------AARGL----H----GA--------L
>WP_079192460.1
--------------------------------------------YPEPVELAEALWLHAY--------------------------------------------QTLAARLPPSDRPPQ--------------PRPST---------PP---------------------------------------GLSGLPGPSGRQAAGSGSEEPPGE----RADGGP--PG-----------------------------AERPRPEPRTAPAADRTAAGGREGPAGGRPWPSP-------AADAPR----------------TPLRYLPTGTSGPGVGTGRRA-----------------GYGEAAAVVA-----PGPD---------------------------------LRD---APE---------IGRRLRPL--KQ-----VV---------PS---------ASEVE---------LDEEATA---EH-----AAED-----------------G-----------LWLP-----YT---RSAD-ERR------FDLVLVVDDHPT-MVIWQQTI-AEFTAVA-EQL--G--------AF-RDVRVR------RL-----------------GLREGPGGE----------------------------------------EAVLRGPHPDDDRAGAPG----ELV-------DR---TGR-R-----------IVLVLTDGLGP-LW--RGDA----------GRA-ALELWAAA-GPVAVVHLLS-QRDWHR---T--------------AV----VPR--------P----------AR------------------LR----S------P----RA--G-------------A--R---N-------------T--ELSVH---------FP--------------------------------P-------EQRDPFDPP---------------------------------PD------------KWTVA------------------VPVLEL-DA--------------D-W--LGRWARLV---AG------D---ESGP----VDAP------VL--------------------LLGVPERPVPDD------DR-EP-------PD-------------------------D------VPP-----PSV--------R---------------------------------------------------------ER---------IRR-FRSHATPTAF-------RLATHLAA----A--V---LE-----------PRLVRDVQ----R--K----L---V--P---E----AQ--P-----V---HL-AELFL---SGL--LE------------------------------------------QTPPGEPP------GDPARIPLDF--------VD--G------AREEL-LS-AAMRAD--T----------------ARVV--------SSVS--DFY----------GDRFE---------------------------AARGL----H----GA--------L
>ADH69904.1
----------------------SGGSP----------------GGLTPTEWADALHLAAL----------------------------------------------------QARAEAA----RRDRPIFTAPPADGP---------PP---------------------------------GEAAGSGPPPREAGTGTDAPGTERSSPAPG----TDTGTA--RS-----------------------------PGLPAG----------------GGGSAAGRVPRG-------RAPAPP-------------------HGGEGTPPWPHRD----------------------PGDGGPPTEP-----PGF----------------------VQPV--------LER---RQE---------LVAALGPFHLTE----------------PR---------GRPDG---------VDPEGTA---RN-----YARSLLDSLHWSEDEREG---------------AGVP-----VVP--RPCARRER-A----VNLTLLVDDGVT-MAFQRGLA-AEFVRLA-RSG--G--------IF-REVASL------YF---------------------DSARP---------------------------------------------GVPRLRDGHGRPG----RLG------------GGRAH-----------VVLFLTDGLGG-AW--RDRG----------FQD-WVAEAADR-GAVAILHLLQ-PLLWRR---G--------------AI--ATVPM-----ELAA------------------------------PR----A------A----GP--C-------------A--A---N------------------------------TR--------------Y-----------------ARERTLTDPEEDKREPG--------------------------------------------------VL------------------VPVLTL-DP--------------R-T--IRDWAVFA---MG------R---GPGR--------------LW-----------------------AHTARFPAG---------ED-------PA------------P------------AEA----PDA-----GEP--------A---------FDA---------------------------------------------ER--------EARR-FRQLASPEAF-------DLAVALAA----V--P---LD-----------PRLVEAVC----E--D----V---L--G---R----TT--P-----S---EL-TEVFF---SGL--VR---------------------------------------------GGGGG------EEDGPVGWDF--------RP--G------VRRAL-LSLGGRVSD--I----------------RRVLGLAAERLRRVDPWFDAL--------------R-----LMLR--------G---------GNDDF----P----KR--------T
>APC37890.1
----------------------SGGSP----------------GGLTPTEWADALHLAAL----------------------------------------------------QARAEAA----RRDRPIFTAPPADGP---------PP---------------------------------GEAAGSGPPPREAGTGTDAPGTERSSPAPG----TDTGTA--RS-----------------------------PGLPAG----------------RGGSAAGRVPRG-------RAPDPP-------------------HGGEGTPPWPHRD----------------------PGDGGPPTEP-----PGF----------------------VQPV--------LER---RQE---------LVAALGPFHLTE----------------PR---------GRPDG---------VDPEGTA---RN-----YARSLLDSLHWSEDEREG---------------AGVP-----VVP--RPCARRER-A----VNLTLLVDDGVT-MAFQRGLA-AEFVRLA-RSG--G--------IF-REVASL------YF---------------------DSARP---------------------------------------------GVPRLRDGHGRPG----RLG------------GGRAH-----------VVLFLTDGLGG-AW--RDRG----------FQD-WVAEAADR-GAVAILHLLQ-PLLWRR---G--------------AI--ATVPM-----ELAA------------------------------PR----A------A----GP--C-------------A--A---N------------------------------TR--------------Y-----------------ARERTLTDPEEDKREPG--------------------------------------------------VL------------------VPVLTL-DP--------------R-T--IRDWAVFA---MG------R---GPGR--------------LW-----------------------AHTARFPAG---------ED-------PA------------P------------AEA----PDA-----GEP--------A---------FDA---------------------------------------------ER--------EARR-FRQLASPEAF-------DLAVALAA----V--P---LD-----------PRLVEAVC----E--D----V---L--G---R----TT--P-----S---EL-TEVFF---SGL--VR---------------------------------------------GGGGG------EEDGPVGWDF--------RP--G------VRRAL-LSLGGRVSD--I----------------RRVLGLAAERLRRVDPWFDAL--------------R-----LMLR--------G---------GNDDF----P----KR--------T
>WP_013155511.1
DRSGGSPGGL------------------------------------TPTEWADALHLAAL----------------------------------------------------QARAEAA----RRDRPIFTAPPADGP---------PP---------------------------------GEAAGSGPPPREAGTGTDAPGTERSSPAPG----TDTGTA--RS-----------------------------PGLPAG----------------GGGSAAGRVPRG-------RAPAPP-------------------HGGEGTPPWPHRD----------------------PGDGGPPTEP-----PGF----------------------VQPV--------LER---RQE---------LVAALGPFHLTE----------------PR---------GRPDG---------VDPEGTA---RN-----YARSLLDSLHWSEDEREG---------------AGVP-----VVP--RPCARRER-A----VNLTLLVDDGVT-MAFQRGLA-AEFVRLA-RSG--G--------IF-REVASL------YF---------------------DSARP---------------------------------------------GVPRLRDGHGRPG----RLG------------GGRAH-----------VVLFLTDGLGG-AW--RDRG----------FQD-WVAEAADR-GAVAILHLLQ-PLLWRR---G--------------AI--ATVPM--------E---------LAA------------------PR----A------A----GP--C-------------A--A---N------------------------------TR--------------Y-----------------ARERTLTDPEEDKREPG--------------------------------------------------VL------------------VPVLTL-DP--------------R-T--IRDWAVFA---MG------R---GPGR--------------LW-------------------------AHTARFP------AG-ED-------PA------------P------------AEA----PDA-----GEP--------A---------FDA---------------------------------------------ER--------EARR-FRQLASPEAF-------DLAVALAA----V--P---LD-----------PRLVEAVC----E--D----V---L--G---R----TT--P-----S---EL-TEVFF---SGL--VR---------------------------------------------GGGGG------EEDGPVGWDF--------RP--G------VRRAL-LSLGGRVSD--I----------------RRVLGLAAERLRRVDPWFDAL--------------R-----LMLR--------G---------GNDDF----P----KR------TRL
>WP_019607628.1
-RSGGSPGGL------------------------------------TPTEWADALHLAAL--------QAR---------------------------------------AEAARRDRP----------IFPAPPADG---------PP--------------------------------PGEAAGSGPPPREAGTGTDAPGTERSSPPPG----TDTGTA--RP-----------------------------SGLPAG---------------GGGSASGRVPRGR-------APAPPH---------------------GGEGTLPWPHR----------------------DPGDDGPPTE-----PHG---------------------FVQPV--------LER---RQE---------LVAALGPFHLTE----------------PR---------GRPDG---------VDPEGTA---RN-----YARSLLDSLHWSEDEREG---------------AGVP-----VVP--RPCARRER-A----VNLTLLVDDGVT-MAFQRGLA-AEFVRLA-RSG--G--------IF-REVASL------YF---------------------DSARP---------------------------------------------GVPRLRDGRGRPG----RLG------------GGRAH-----------VVLFLTDGLGG-AW--RDRG----------FQD-WVAAAADR-GAVAILHLLQ-PLLWRR---G--------------AI--ATVPM--------E--------------L---------------AA----P------R----AA--G-------------P--C---A-------------A--NTGYA-----RERTLT---------------------D------------------PGEDKREPG--------------------------------------------------VL------------------VPVLTL-DP--------------G-T--IRDWAVFA---MG------R---GPGR--------------LW-----------------------AHTARFPAG---------ED-------PA------------P---------------------A-----GAP--------D---------------------------------------------------------TREPGFDAEREARR-FRQLASPEAF-------DLAVALAA----V--P---LD-----------PRLVEAVC----E--D----V---L--G---R----TT--P-----S---EL-TEVFF---SGL--VR---------------------------------------------GGGGG------EEDGPVGWDF--------RP--G------VRRAL-LSLGGRVSD--I----------------RRVLGLAAERLRRVDPWFDAL--------------R-----LMLR--------G---------GHDDF----P----KR--------T
>WP_071622976.1
DRSGGSPGGL------------------------------------TPTEWADALHLAAL----------------------------------------------------QARAEAA----RRDRPIFTAPPADGP---------PP---------------------------------GEAAGSGPPPREAGTGTDAPGTERSSPAPG----TDTGTA--RS-----------------------------PGLPAG----------------RGGSAAGRVPRG-------RAPDPP-------------------HGGEGTPPWPHRD----------------------PGDGGPPTEP-----PGF----------------------VQPV--------LER---RQE---------LVAALGPFHLTE----------------PR---------GRPDG---------VDPEGTA---RN-----YARSLLDSLHWSEDEREG---------------AGVP-----VVP--RPCARRER-A----VNLTLLVDDGVT-MAFQRGLA-AEFVRLA-RSG--G--------IF-REVASL------YF---------------------DSARP---------------------------------------------GVPRLRDGHGRPG----RLG------------GGRAH-----------VVLFLTDGLGG-AW--RDRG----------FQD-WVAEAADR-GAVAILHLLQ-PLLWRR---G--------------AI--ATVPM--------E---------LAA------------------PR----A------A----GP--C-------------A--A---N------------------------------TR--------------Y-----------------ARERTLTDPEEDKREPG--------------------------------------------------VL------------------VPVLTL-DP--------------R-T--IRDWAVFA---MG------R---GPGR--------------LW-------------------------AHTARFP------AG-ED-------PA------------P------------AEA----PDA-----GEP--------A---------FDA---------------------------------------------ER--------EARR-FRQLASPEAF-------DLAVALAA----V--P---LD-----------PRLVEAVC----E--D----V---L--G---R----TT--P-----S---EL-TEVFF---SGL--VR---------------------------------------------GGGGG------EEDGPVGWDF--------RP--G------VRRAL-LSLGGRVSD--I----------------RRVLGLAAERLRRVDPWFDAL--------------R-----LMLR--------G---------GNDDF----P----KR------TRL
>ANS68576.1
----PDTHAQ------------EQAPP-------------------SWQEVADAVWLAAS--------WGR---------------------------------------HGGPVGTGG--------------PDQET---------AP----------------------------------TVRQTVEPQPPTEPADTDDARRPDASPAT----GTADPA--DA-----------------------------LRPPDP----------------------ADTDDA-------APAPDS---------------------SPRPGFTRSGG----------------------PAPEARVLPD-----AQG------------------------DITLHVGQPLLPDSDRPQH-APGRSTALLARALHQL--AR-----RI---------PS---------RDTLE---------LDEETTA---EQ-----GVVD-----------------G-----------MWIP-----FL---RPAQ-TAA------FDLVLLTDDAPT-MRIWEDTT-ARLARAA-EHS--G--------AF-RGVRTV------RV--------------------NVPRTG------------------------------------------AATLRRSTGPAAADPA----ELL-------DG---RGG-R-----------VFLVVTDGLAH-GW--AASA----------ADD-LLGRLAHA-GPTAVVHLLP-PHLRHR---S--------------SL----YPY--------Q----------AV------------------LE----A------G----GF--G-------------A--T---N-------------D------------ALGHWT----------------------------------------PDPLRPLPE---------------------------------GG------------DGAVP------------------VPVLSL-KP--------------G-S--LAAWADLV---TG------E---RGVR----RPLP------VL-------------------------LAGTLTK---------GS-------PA------------P------------G------LRA-----PRF--------P--------------------------RAAK---------------------------AA---------VRR-FLTLATPAAR-------RLAAQLAA----V--P---FD-----------FDLVEQLR----R--R----T---M--P---E----TG--P-----D---QL-AEILM---GGL--ID-------------------------------------------------------WDGAGKGRPEF--------AD--G------VREEL-LA-TTTRSQ--L----------------AHTI--------RVVG--ELP--------------A-----AGAR--------G---------IALRA---------AL---------
>KJK39591.1
----RVPAAP------------DHFVP-------------------RWQEFADAVWLAAH-----------------------------------------WSRYGRLGGAAREALAPA----AETDTADPQDAGTEQ---------PP-------------------------------------RPADDEALPGRPADDDALPGRPAADA----EDASPE--PP-----------------------------PAGRTP---------------------ASIPLAD-------RAASRA---------------------DGRFSPRPDGR----------------------FTLHLGPPLL-----PRA----------------------------------EPD---PSG--PGRVTALLARALHHL--AR-----RI---------PS---------RSSLE---------LDEETTA---EQ-----GLAD-----------------G-----------LWMP-----FL---RPSR-VSA------FDLVLLLDDAPT-MRIWEESA-ARLARAA-EHS--G--------AF-RSVRTI------RA--------------------TVPRTG------------------------------------------TATLRWPTGRAVADPA----ELL-------DG---RGS-R-----------IFLVVTDGLAH-GW--AATA----------ADE-LLGRLAHA-GPTALVHLLP-PHLRHR---S--------------SL----YPY--------P----------AV------------------LE----A------G----GF--G-------------A--P---N-------------D------------GLGHWA-----------------------------------------PPGGPDPM-------------------------RPLPEAGDGS---------------VA------------------VPVLSL-KP--------------A-S--LAAWSDLV-----------T---GGRGVRRSLPVV------LA----------------------GALSKGAPAP------GL-RA-------PR-------------------------L------P---------------------------------------------RAAT---------------------------AA---------VRR-FFSLATPSAR-------RLATQLAA----V--P---FD-----------FDLVEQLR----R--R----V---M--P---E----TG--P-----D---HL-AEILM---GGL--ID-------------------------------------------------------WEGGEQGRPEF--------AE--G------VREAL-LA-TTTRSQ--L----------------ARTV--------SVVG--ELP------------------------------------------AAGERGVALR----AA--------L
>OKI39951.1
--------------------------P-------------------AWQEIADAVWLAAA--------------------------------------------------RAAATPAPP---PDPPVAEEPRAPQERR---------PR------------------------------------------DEERAGAPQGADGAGATPPGA----PGDGPT--AG-----------------------------GASPPP---------------------LGPDPAH-------ALAAMP---------------------PSGADEDAGED----------------------ATAAGTVVRD-----PAG-----------------------AVVPLGRRRVRRPP---PLR---------LAKALHRL--SR-----SV---------PA---------RDRLE---------LDEERTA---RH-----GIAD-----------------G-----------LWIP-----YL---RPAA--EK-A----FDLVLLVDSAPT-MRIWEDRV-SAIAVEA-ARS--G--------AF-RDVRTV------RL--------------------ELPRYG-------------------------------------------TARLRWSGGRTGDPA----EVL-------DA---RGT-R-----------IHLLVTDALAH-GW--AGPA----------ADD-LLTRLARG-GPTALVHLLP-TYLWHR---S--------------SA---------------P------PYRAEL------------------ES----GGFGAPNTRIGHGPPQD-------------E--P----------------------------------WA----------------------------------------EPPVKPGAG---------------------------------RG---------------VP------------------VPVLSL-KP--------------E-S--FAAWADLV---TG------E---PGLR--RTLPYV------LA----------------------GTLAEGQPTP---------GL-------RT----------------------------------------PRTAGPGSA--D---------------------------------------------------------AA---------VRR-FFSLATPTAR-------RLTTHLAA----V--P---FE-----------FELIEELR---GR--A----L------P---E----AD--Q-----G---HV-AELLM---GGL--ID------------------------------------------------------WGGPDGDRPPDF--------AE--G------VREAL-LA-TGTRSQ--L----------------ARTV--------NLFA--DLP------------------------------------------SARDRGVRLR----AA--------L
>WP_017591222.1
-----PGPPL-----------PGTGSP-------------------QWWEVGDAVWLAAR--------------------------------------------------TAAHADAAG-----GPHDTAAGGPQSTV---------AG---------------------------------------GAHDAVAGGPQSAVADGPQSPPRQ----GDAVPP--AA-----------------------------PAGPPP----------------------VRPGGP-------AGILPP---------------------AGRTGTAPAPG----------------------GPLAARPAAP-----VPR------------------------PE--------LAD---RQG---------LVRALSRL--RR-----RL---------PG---------PGRGP---------LDEYATA---ES-----YARRALAVRRPAGPNPA----------------PLIP-----RF---APER--RP-A----DRLTVLVDAGLP-MLVHEPLV-EEFLALV-EPL--R--------LF-RRTRAL------RF---------------------DSDKA----------------------------------------WPDDLVLRAGHGPAPDPR----ELF-------SGAPSAAE-------------VVLVLTDGAGE-GW--HRGA----------VQT-WLARWGRR-AAVAVLQVLD-RPQWPR---T--------------GL--RTRPL---------------------------------------VL----S-----------AP--G----------GAMA--P---N-------------A------RYRVRLPAGALA----------------------------------------PPPGEGGSP---------------------------------DA---------------VP------------------VPVLPLRTA--------------D----LERWAGFV---------------AQSPAVAELPVS------AV--------------------------PAEPTA----EPFGTRP-------PE-------------------------EAPLA-ADSS-----ADP--------G---------------------------------------------------------EL---------VAA-FRETASPAAF-------ELAVCLAA----V--P---LN-----------MPMVHAVR----E--A----F---V--P---E----AT--T-----A---DT-AEALW---SGL--IA------------------------------------------RRPGGAPV------TRADQVSLGF--------RP--G------VRAAL-LA-AGGRRA--R----------------IRAL--------LETAVDRFG----------ALPWT--GPLAALL------------------RGETF---DP----AL---------
>WP_067441297.1
----PDTHAQ------------EQAPP-------------------SWQEVADAVWLAAS-----------------------------------------------WGRHGGPVGTGG--------------PDQET---------AP----------------------------------TVRQTVEPQPPTEPADTDDARRPDASPAT----GTADPA--DA-----------------------------LRPPDP----------------------ADTDDA-------APAPDS---------------------SPRPGFTRSGG----------------------PAPEARVLPD-----AQG------------------------DITLHVGQPLLPDSDRPQH-APGRSTALLARALHQL--AR-----RI---------PS---------RDTLE---------LDEETTA---EQ-----GVVD-----------------G-----------MWIP-----FL---RPAQ-TAA------FDLVLLTDDAPT-MRIWEDTT-ARLARAA-EHS--G--------AF-RGVRTV------RV--------------------NVPRTG------------------------------------------AATLRRSTGPAAADPA----ELL-------DG---RGG-R-----------VFLVVTDGLAH-GW--AASA----------ADD-LLGRLAHA-GPTAVVHLLP-PHLRHR---S--------------SL------Y--------P--------YQAV------------------LE----A------G----GF--G-------------A--T---N-------------D------------ALGHWT----------------------------------------PDPLRPLPE---------------------------------GG------------DGAVP------------------VPVLSL-KP--------------G-S--LAAWADLV---TG------E---RGVR----RPLP------VL-------------------------LAGTLTK---------GS-------PA------------P------------G------LRA--PRFPRA--------A---------------------------------------------------------KA---------AVRRFLTLATPAAR-------RLAAQLAA----V--P---FD-----------FDLVEQLR----R--R----T---M--P---E----TG--P-----D---QL-AEILM---GGL--ID-------------------------------------------------------WDGAGKGRPEF--------AD--G------VREEL-LA-TTTRSQ--L----------------AHTI--------RVVG--ELP--------------A-----AGAR--------G---------IALRA---------AL---------
>WP_073796945.1
-RAPDARAVA----NG-----PSADRP-------------------AWQEIADAVWLAAA------------------------------------------------RAAATPAPPPD--------------PPVAE---------EP---------------------------------RAPQERRPRDEERAGAPQGADGAGATPPGA----PGDGPT--AG-----------------------------GASPPP--------------------LGPDPAHA-------LAAMPP----------------------SGADEDAGED----------------------ATAAGTVVRD-----PAG-----------------------AVVPLGRRRVRRPP---PLR---------LAKALHRL--SR-----SV---------PA---------RDRLE---------LDEERTA---RH-----GIAD-----------------G-----------LWIP-----YL---RPAA--EK-A----FDLVLLVDSAPT-MRIWEDRV-SAIAVEA-ARS--G--------AF-RDVRTV------RL--------------------ELPRYG-------------------------------------------TARLRWSGGRTGDPA----EVL-------DA---RGT-R-----------IHLLVTDALAH-GW--AGPA----------ADD-LLTRLARG-GPTALVHLLP-TYLWHR---S--------------SA-----PP-------------------YRA-E---------------LE----S------G----GF--G-------------A--P---N-------------T------R---------IG--------------H------G----------P--------------PQ-------------------DEPWAEPPVKPGAGRG---------------VP------------------VPVLSL-KP--------------E-S--FAAWADLV---TG------E---PGLR--RTLPYV------LA----------------------GTLAEGQPTP---------------------------------------------G------LRT-----PRT--------A---------GPG---------------SAD---------------------------AA---------VRR-FFSLATPTAR-------RLTTHLAA----V--P---FE-----------FELIEELR---GR--A----L------P---E----AD--Q-----G---HV-AELLM---GGL--ID------------------------------------------------------WGGPDGDRPPDF--------AE--G------VREAL-LA-TGTRSQ--L----------------ARTV--------NLFA--DLP--------------S------ARD------------------RGVRL----R----AA--------L
>WP_078759921.1
----SYPQAC------------PASAP-------------------QWWEVADALWLAAV--------------------------------------------------RDAADPASP--TRSPDPAPSDAPADPRP---------PA-------------------------------------------------------PRPRPLGD----EGTTGE--DP-----------------------------ASAPPE----------------------RPAPEA-------EETRPT---------------------RPDPPPPVPPA----------------------SGPAGASPAT-----PVE------------------------SV--------LRR---PQA---------LVRALRAF--RR-----LR---------PG---------GQR-----------LDESRTA---QR-----YAELALAAPETARAGRT----------------PLLP-----VL---SPDVFLAD-------ELTLLVDDSLS-MMLHRPLV-REFTDLV-RQV--R--------VF-GEVRLV------RF---------------------DSDKT----------------------------------------FFGEVPLKGEGAADPAPT--------------LPAHGPGR-H-----------VVLVLSDALGF-GW--HSGA----------VQS-WLARWGRD-ASVGLVQVME-RHQWRR---T--------------TM---------------R------LHRVAL------------------RA----S-----------VPARG-------------A--SVPNA-------------R----------------YR-------------------------------------VAHLSTLPIAPA-------------------------ARSDEAEIRG---------------LA------------------VPVLAL-EP--------------E-D--IGRWARFL---AG------RGDPDGFRCSALIVEDAVEETAAW--------------DEEDALASREVTLAARAR---------RR-------AA------------P---------------------------LNA--------D---------------------------------------------------------QR---------IER-FRAAASPTAF-------QLAVYLAA----V--P---LN-----------LPIIRGVQ----RRFA-----------P---A----SR--S-----T---DL-AEVLW---SDL--VD-------------------------------------------RIGDDDI------SRPDRVALDF--------HP--G------VRERL-LALGGRRSQ--I----------------TELIGSLAEEHRDSVP---WL--------------S---------------------------RLTPLLRQPD----AW--------R
>SEF89170.1
-PFHEPPGA-------------------------------------EWFEIADALYLAAHGAGASPQRHPA---------------------------------------PGPGRTPSS--PEVPQPAGGRTADPGAP---------EP--------------------------------REPDPSQDAPEPGAPAAGDPPGGAEGRGPAG----AAPRPA--GD-----------------------------PARAPE-------------------REGGAGPPH-------RPGEPPGHGGARPRAADGTGGAAAAAGAGAAARAGSVA----------------------PEEMSGAAAL-----PGT------------------------TL--------LRD---PRA---------LARALRPF--KR-----RY---------PS---------GTTWE---------LDEDATA---DA-----AAQG-----------------G-----------RWLP-----LL---RPAR--ER-W----MDAVLVVDTSAS-MTIWRRPA-AEFAALL-RRT--G--------AF-RDVRVR------RV---------------------DGDRF---------------------------------------------TDADVRADRGWPGAAARHAA------------ERR-R-----------VVMVLTDAVGA-AW--QDGT----------AQR-ALLRWSAS-SSVVVVQVLA-QAMWYR---T--------------GL-----PA--------H--------RAEI--R---------------VP----------------AP--G-------------A--P---T-------------A------A---------WR-----------------------------------------VAGRSGPA----------------------------------------------------------------------VPVVAL-DA--------------D-W--LARWSRLA---AG----------LEPV----APGV-------W-----------------------SAFPGDPAA---------AP-------PE------------P-------------------GPE-----PTP--------R---------------------------------------------------------ER---------VMR-FRAEATPAAW-------NLAARLAA----V--P---LN-----------IPTMEYVL----R--A--GAT------S--------AG--P-----A---EL-SEVLL---GGL--LR--------------------------------------------RIGDDP------LDASEISHDF--------HD--G------VRELL-LA-AGRRDE--S----------------RYLL----MGALERQS--RRL--------------A---------------------------PLREL----R----SV--------V
>SDN22428.1
-MTSGSHAGP---------PHHEPPGP-------------------AWFEVADALYLAAH------------------------------------------GVGEDLAVRARGSQAPP--AAGRPRQGPAEPPHPRP---------DP----------------------------------------TRPGTDPETADAAGSVAEGPPDP----AATRAV--SG-----------------------------SGDTPA-----------------------RPEGA-------QPPAPP-------------------GGRPRAAARAEAA----------------------AAHSAAPEDA-----SGA------------------------AV--------LPGTARLLG------TRALARALRPL--KR-----RY---------LS---------RTAWQ---------LDEEGTA---RQ-----AAAG-----------------G-----------QWLP-----LL---RPAR--ER-W----TDAVLVVDTSTS-MVIWRHVA-AEFATLL-RRT--G--------AF-RDVRVH------RM---------------------DTGRL--------------------------------------TPADLRADAGWPRTAARRPG-------------------ERR-R-----------VVLVLTDAVGP-AW--RDGG----------AAA-LLTRWSQA-AAVAVVQVLP-QAAWHR---T--------------GL-----PA---------------------------------------RR----V----AVK--VPAP--G-------------A--P---S-------------A------A---------WQ-----------------------------------------AAEGTGPV----------------------------------------------------------------------VPVLEL-DP--------------R-W--LGRWARLV-----------A---AAEP----VAAG------VW-------------------------AAFPAAP---------PE-------PD------------P------------ADADE-PAGE-----PGP--------R---------------------------------------------------------ER---------VLR-FRTQASPAAW-------NLAARLAA----V--P---LN-----------IPTMEYVL-------S--------AGGP---A----AG--P-----A---EL-AEVLL---GGL--LR--------------------------------------------QVGDDP------MDESAISHDF--------HD--G------VRELL-LA-AGRRDE-------------------TRYLLLGALDRQARRG--DAP--------------A---------------------------ALRSL----R----AL--------A
>WP_026124370.1
-QGPSPGEPF---------PQEHGDGP-------------------LWWEVADAVWLAAR--------------------------------------------------TGSAPDAAG-------------GPPPDR---------PE-------------------------------------------------------EPWRGARP----AAAADG--PG-----------------------------GGGAPP---------------------AERPWPQ-------EPPPPD---------------------APASAFAPDPP----------------------DRFGQAEFPA-----PGP-----------------------APAPTAD----LPD---PQG---------LVRALRRLHRTR-----VE---------PG---------RGP-----------VDERATA---EG-----YAERLLARPPRAGARGV----------------PLLP-----RF---AGAP-APP------DTLTVLVDAGLS-MLVHEPRI-KRFLELL-APL--R--------PH-GATRVL------RL---------------------DSDKA----------------------------------------WHDDLVLRSDHGPAPSPR----RLV-------AP---GGG-Q-----------VVLVLTDGVGE-GW--HQGA----------VQS-WLARWGRG-AAVGVLHLLD-RAQWPR---T--------------GT------R--------P--------RLGV------------------LR----P------P--EDSV--Q-------------A--P---A-------------P--NARYR---------FG------------------------------------PAGGLAGPEPPRG---------------------------------GA---------------VP------------------VPVFPL-DP--------------E-E--LGSWASFV---SQ------D---PAVP--DYTASV------LF----------------------AEPAPGPVPS---------ET-------PL------------P------------T------VRQGAVRSPAD--------A---------------------------------------------------------EA---------LVAAFRETASPAAL-------ELAVCLAA----V--P---LN-----------LPMAHAVR-------A--RFV------P---E----AG--P-----G---DL-ADALW---SGL--VV------------------------------------------RRPGGIPL------TRADQVSLGF--------HP--G------VRAAL-LASGGTRSR-------------------IRAL--------LDLAAERFS--------------------------------G---------AVPWM----PAFQALL---------
>WP_073380260.1
-----SEEGF-------PPRPSTGTGP----------------PGLTGTDLADAFYLAAV--------LAR---------------------------------------EHGDAEPPP----EEGRNPADPKAGPRA---------PG------------------------------------DTAAGSGDP----------EAVEPDED----ARDGGL--PR-----------------------------DDAGRE---------------------PGAGSGK-------PESGGA---------------------VRAEAVPREEG----------------------RPPGPRPAAS-----PAV------------------------DA--------SRPAASPLG-----GQA-LTAALRPFHVRA-----RR---------GP---------PTE-----------TDQEETA---RG-----YARALLARTGGA---------------------AAVP-----VL--RAPLR--RT------AVLTVVVDAGAS-MALHGDTV-AAFVSLL-RGS--G--------VF-HEVRTR------YF---------------------DSGRA------------------------------------------------VRPVLRDERG----RAV-------PP---AGRRRTPGPH------ATLVLTDGIGA-RW--HDPG----------FRE-WLSGTARA-QTTAIVHLLH-GHQWPR---T--------------GV----RTV--------P--------AETV--A---------------AP----A------G----AG--G-------------G--C---T-------------A----------------TA--------------L-PD---A----------P-------GLDGDDRVL---------------------------------GP---------------V-------------------LPVLPL-TA--------------D-A--VHAWAMFA---TG----------RSGV----LRGP------VF----------------------PLDPAMAPLG---------ER-------PP------------P-------E----E------VWD-----EDP--------R---------------------------------------------------------AL---------VRR-FSREVSATTF-------RLAVALAA----V--P---IH-----------PRAVDRVT----R--H----V---LGGR---R----SG--R-----E---EL-AEVLY---SGL--TE----------------------------------------KVGDPGESGD------GSAAPFAWDF--------RD--G------VRREL-LS--LGRLS--R----------------VRSL--------VALA-AEEL------------EEG------DSR----FAALG----EA-LRGASPL----PEDLFPE-------TM
>KPC72055.1
-REQRGADAP------------EPADA-------------------HWREVAEAVWLAAY--------------------------------------------------WDRHGGPGT--VHPEPATGPDAAPPAHP---------AA----------------------------------TGTPTPSDGDPRPGSDVGDAAPPVPSPAADDAHAADAAP-LPQ-----------------------------PDVPGQ----------------------GPGTRP-------APPSDL------------------TDRSTSIGPPTAVA----------------------VERAARPRLL-----PDH--------------EGTFTLHAGQPL--------LPPEERPQP-GPGRTTALLARALHQL--AR-----RI---------PS---------RHTLE---------LDEEATA---EQ-----GLSD-----------------G-----------LWLP-----FL---RPAR-ATA------FDLVLLIDDAPT-MRIWQETC-ARLTEAA-EHS--G--------AF-RGVRAV------RV--------------------HVPRTG------------------------------------------TATLRRSGDGAAADPA----ELL-------DG---RGG-R-----------VFLVVADGLAH-GW--AAPA----------ADD-LLGRLGHA-GPTALVHLLP-PHLRHR---T--------------SL---------------Y------PYQAVL------------------EA----G-----------GF--G-------------A--A---N-------------------------EGLGHWA---------------------------------------PPGGPDPLRP---------------------------LPEAGDGS---------------VP------------------VPVLSL-KP--------------G-S--LGTWADLV---TG------E---RGVR--RSLPVV------LA---------------------------GALAK---------GA-------PA------------P-------------------GLR----APRL--------S--------------------------RAAT---------------------------AA---------VRR-FFTLATPAAR-------RLATQLAA----I--P---FE-----------FDLVEQMR-------R--RTM------P---E----TG--P-----D---HL-AEILM---GGL--ID-------------------------------------------------------WDSGGEGRPEF--------AD--G------VREAL-LA-TTTRSQ--L----------------ARTV--------SMVG--ELP--------------A------AGR------------------RGVAL----R----AA--------L
>ABW16290.1
----MAPEPV-----------SAQVRA-------------------SPREIADAVWLSAF--------------------------------------------------LEPEPSVPE----STVDAHGDVQPTRPG---------PA--------------------------------------GPAATEVIADDYRSHPEAGERPAEA----PGTGAL--PR-----------------------ASDGMVPARSPR---------------------NVNMQPS-------VATFAE---------------------VSIPARHEVAG----------------------VQTTTAGAYT-----PVT----------------------------------LSET--ARG---------MARALASL--RQ-----TV---------SS---------AINVD---------LDEEATA---ER-----LAGE-----------------A-----------LAMP-----VH---RARL--ERRW-----DMTLVIDTSTS-MHAWRDEA-ARLVAAL-ERC--G--------VF-RDVNHC------YV---------------------DTDVE--------------------------------------TASELRLRGSRTSAGTRSPD----LLV-------RP----GLDH-----------VVWIYSDTLGR-AW--RSHA----------VFS-LLWRWAGK-ANTAVLTPIK-RRMWHN---T--------------NI--RSYPM--------L--------GSAR--L---------------GP----A------P----AS--G----------------------------------M------S---------WS--------------FRQSWDKR------------------LFALDVDIE---------------------------------NA---------------RP------------------IPVLEQ-SR--------------H-A--VEKWARAL---AG------R---ADGR--TELPVM------LV--------------------------PPVTRT---------VV-------PA------------E---TADTDATRRN------STD-----DAG--------W---------------------------------------------------------QQ---------VAA-FHNAATSPAF-------DLATHLAA----A--P---LT-----------WSMIDQVI-------A----M---T--P---G----AD--R-----R---EL-SELFM---HGL--LT------------------------------RTGPSAAAATGHVP------------GAEAEIVLDF--------LP--G------VRANL-LAFGRQRDT-------------------IRVL--------KAVC--DHL--------------G-----PNIA------------------MVRHL----R----QA--------I
>AMW13454.1
----RVPAAP------------DHFVP-------------------RWQEFADAVWLAAH--------------------------------------------------WSRYGVPGGTAQEAPAPAREEEVVRPQD---------SG-------------------------------------------------------TGQPSPPA----AGDDAR-AAG-----------------------------PTAADE---------------------DDAPPGP-------PPARRT---------------------PVSLPPADRAV----------------------SRPDGRFLPH-----PDG------------------------PFTLHLGPPLLPRPE-PDPSGPGRVTALLARALHHL--AR-----RI---------PS---------RSSLE---------LDEETTA---EQ-----GLAD-----------------G-----------LWMP-----FL---RPAR-VSA------FDLVLLFDDAPT-MRIWEESA-ARLARAA-EHS--G--------AF-RSVRTI------RA--------------------TVPRTG------------------------------------------TATLRWPTGRAVADPA----ELL-------DG---RGS-R-----------IFLVVTDGLAH-GW--AATA----------ADE-LLGRLAHA-GPTALVHLLP-PHLRHR---S--------------SL----YPY--------P----------AV------------------LE----A------G----GF--G-------------A--P---N-------------------------DGLGHWA---------------------------------------PPGGPDPMRP---------------------------LPEAGDGS---------------VA------------------VPVLSL-KP--------------A-S--LAAWSDLV-----------T---GGRGVRRSLPVV------LA----------------------GALSKGAPA---------------------------------P-------------------GL----RAPRL--------P--------------------------RAAG---------------------------AA---------VRR-FFSLATPSAR-------RLATQLAA----I--P---FD-----------FDLVEQLR-------R--RVM------P---E----TG--P-----D---HL-AEILM---GGL--ID-------------------------------------------------------WEGGEQGRPEF--------AE--G------VREAL-LA-TTTRSQ--L----------------AQTV--------SVVG--ELP------------------------------------------AAGERGVALR----AA--------L
>WP_020464356.1
----MAPEPV-----------SAQVRA-------------------SPREIADAVWLSAF--------------------------------------------------LEPEPSVPE----STVDAHGDVQPTRPG---------PA--------------------------------------GPAATEVIADDYRSHPEAGERPAEA----PGTGAL--PR-----------------------ASDGMVPARSPR---------------------NVNMQPS-------VATFAE---------------------VSIPARHEVAG----------------------VQTTTAGAYT-----PVT----------------------------------LSET--ARG---------MARALASL--RQ-----TV---------SS---------AINVD---------LDEEATA---ER-----LAGE-----------------A-----------LAMP-----VH---RARL--ERRW-----DMTLVIDTSTS-MHAWRDEA-ARLVAAL-ERC--G--------VF-RDVNHC------YV---------------------DTDVE--------------------------------------TASELRLRGSRTSAGTRSPD----LLV-------RP----GLDH-----------VVWIYSDTLGR-AW--RSHA----------VFS-LLWRWAGK-ANTAVLTPIK-RRMWHN---T--------------NI--RSYPM--------L--------GSAR--L---------------GP----A------P----AS--G----------------------------------M------S---------WS--------------FRQSWDKR------------------LFALDVDIE---------------------------------NA---------------RP------------------IPVLEQ-SR--------------H-A--VEKWARAL---AG------R---ADGR--TELPVM------LV--------------------------PPVTRT---------VV-------PA------------E---TADTDATRRN------STD-----DAG--------W---------------------------------------------------------QQ---------VAA-FHNAATSPAF-------DLATHLAA----A--P---LT-----------WSMIDQVI-------A----M---T--P---G----AD--R-----R---EL-SELFM---HGL--LT------------------------------RTGPSAAAATGHVP------------GAEAEIVLDF--------LP--G------VRANL-LAFGRQRDT-------------------IRVL--------KAVC--DHL--------------G-----PNIA------------------MVRHL----R----QA--------I
>WP_051787118.1
--MDDVAPPY----------------P-------------------EAFEVAEALWLHAY----------------------------------------QTLAARLPPSTEPPRPRPA----TPPGLSAAPDVPDRP---------PT-------------------------------------------------------PGSAPDPG----PDGAPD--AG-----------------------------PGSGPA----------LGHDDTAGPLDHSRPEAL-------PRDTPV---------------------RAHFRPLPEGSVSG-------------------TVAESEPVTV-----PQE------------------------SQDGHVKAEPLPDLHDAPG---------IARRLRPL--KQ-----LV---------PS---------AYEIE---------LDEEATA---EH-----AAED-----------------G-----------LWMP-----YT---RPAG-ERR------FDLVLVVDDHPT-MAIWEQTI-AEFTTLV-EQL--G--------AF-RDVRVR------RL-----------------GVRDTPDGE----------------------------------------EAVLRGPYAGQGAVGVPA----ELV-------DR---TGR-R-----------IVLVLTDALGP-AW--RSGA----------ARK-ALEPWAKA-GPTAVVHLLA-QRDWHR---T--------------AL------T--------P--------WRVR------------------LR----A------A----RA--G-------------A--R---N-------------T--ELSVV---------FP--------------------------------P-------EARDPFDPP---------------------------------PE------------TWRVA------------------VPVLEL-EA--------------D-W--LGRWASMV---AG------E---EPGW----VDAS------VL---------------------LLGVPGKDGAD------AD-EP-------AD------------P-------------------LPA-----PSV--------Q---------------------------------------------------------ER---------IRR-FRSHATPTAF-------RLATHLAA----A--I---LE-----------PALVRDVR----R--T----L---V--P---E----AQ--P-----V---HV-AELFL---SGL--VE------------------------------------------ESPPDEPP------GAVPEAPLDF--------VD--G------AREAL-LA-GAMRAD--T----------------ARVV--------RSVS--DFY----------GDRFE---------------------------AARGL----P----GA--------L
>KPH99925.1
---------------------------------------------TTWREIADAVWLAAA--------RRA---------------------------------------SDAAPEPAA----GEQCPPTENAPEDEP---------GE----------------------------------AAERAPEQAGDVTPPPSMPGGPPQAEPGS----ETDGAT--GS-----------------------------PVTPPP-----------------------ASERS-------GDDGPA---------------------RIPENGAEAEA----------------------EAGRAVPVAL-----AAR----------------------------------RARRPVPLP---------LARALHLL--SR-----SM---------PA---------RHSKE---------LDEERTA---RYG----ISDN-----------------------------LWVP-----YL---RPAT--EK-A----FDLVLLVDAAPT-MRIWQQRI-AAIAVEA-ARS--G--------AF-RDVRTV------RL-------------------ELPPSGR--------------------------------------------ARLRWPGEGTGDPA----EVL-------DA---RGS-R-----------VHLLVTDGLAH-GW--AGPA----------ADD-LLMRLARS-GPTALVHLLP-TYLWHR------------------SS-----AA--------P--------YRAE------------------LE----A------G----GF--G-------------A--P---N-------------T--RIGRG-------PAWE-----------------------------------------DPAGEPPR---------------------------------GA----------EGKPVVP------------------VPVLSL-KP--------------E-S--FTAWAELV---AG------E---LGVR--RTLPFL------LA----------------------GTLADGRPTP---------------------------------------------G------LLP-----PRT--------D---------GPGSTEAAE---------------------------------------AA---------VRR-FFSLATPTAR-------RLATHLAA----L--P---FE-----------FELIEELR-------D--RAV------P---E----AG--P-----G---HV-AELLM---GGL--ID------------------------------------------------------WEGEGSDGRPDF--------AE--G------VREAL-LA-TGTRSQ--L----------------ARTV--------SLFA--ELP--------------S-------AR--------G---------RGVRL----R----AA--------L
>WP_054226933.1
--ARTGTDGP------------SGDGT-------------------TWREIADAVWLAAA------------------------------------------------RRASDAAPEPA----AGEQCPPTENAPEDE---------PG---------------------------------EAAERAPEQAGDVTPPPSMPGGPPQAEPGS----ETDGAT--GS-----------------------------PVTPPP-----------------------ASERS-------GDDGPA---------------------RIPENGAEAEA----------------------EAGRAVPVAL-----AAR----------------------------------RARRPVPLP---------LARALHLL--SR-----SM---------PA---------RHSKE---------LDEERTA---RYG----ISDN-----------------------------LWVP-----YL---RPAT--EK-A----FDLVLLVDAAPT-MRIWQQRI-AAIAVEA-ARS--G--------AF-RDVRTV------RL-------------------ELPPSGR--------------------------------------------ARLRWPGEGTGDPA----EVL-------DA---RGS-R-----------VHLLVTDGLAH-GW--AGPA----------ADD-LLMRLARS-GPTALVHLLP-TYLWHR------------------SS-----AA--------P--------YRAE------------------LE----A------G----GF--G-------------A--P---N-------------T--RIGRG-------PAWE-----------------------------------------DPAGEPPR---------------------------------GA----------EGKPVVP------------------VPVLSL-KP--------------E-S--FTAWAELV---AG------E---LGVR--RTLPFL------LA----------------------GTLADGRPTP---------------------------------------------G------LLP-----PRT--------D---------GPGSTEAAE---------------------------------------AA---------VRR-FFSLATPTAR-------RLATHLAA----L--P---FE-----------FELIEELR-------D--RAV------P---E----AG--P-----G---HV-AELLM---GGL--ID------------------------------------------------------WEGEGSDGRPDF--------AE--G------VREAL-LA-TGTRSQ--L----------------ARTV--------SLFA--ELP--------------S-------AR--------G---------RGVRL----R----AA--------L
>WP_037767255.1
----RVPAAP------------EPFVP-------------------RWQEFADAVWLAAH--------------------------------------------------RNRYGGPGE--AAQEAPAAQAVLPQDSE---------AG-------------------------------------------------------PPPRPPAD----EAELPD--RP-----------------------EPDGDVPAQPPP----------------------AHRTPAVSNLADGRPATRP---------------------GDRVLPHPEGR----------------------FTLHLGPPLL-----PRA----------------------------------EPD---PSG--PGRFTALLARALHQL--AR-----RV---------PS---------RDSLE---------LDEETTA---EQ-----GLVD-----------------G-----------LWMP-----FL---RPSR-VSA------FELVLLLDDAPT-MRIWEESA-ARLARAA-EHS--G--------AF-RGVRTL------RV--------------------TVPRTG------------------------------------------TATLRWSTGRAVADPA----ELL-------DG---RGS-R-----------IFLVVTDGLAH-GW--AATA----------ADD-LLGRLAHA-GPTALVHLLP-PHLRHR---S--------------SL----YPY--------P----------AV------------------LE----A------G----GF--G-------------A--P---N-------------G------------SLGHWA-----------------------------------------PPGGPDPM-------------------------RPLPDAGDDS---------------VA------------------VPVLSL-KP--------------A-S--LAAWSDLV-----------T---GGRGVRRSLPVV------LA----------------------GALSKGAPAP---------GL-------RA------------P-------------------RLP-------------------------------------------RAAT---------------------------AA---------VRR-FFSLATPSAR-------RLATQLAA----V--P---FD-----------FDLVEQLR----R--R----V---M--P---E----TG--P-----D---HL-AEILM---GGL--ID-------------------------------------------------------WEGGGQGRPEF--------AE--G------VREAL-LA-TTTRSQ--L----------------AHTV--------SVVG--ELP------------------------------------------AAGERGVALR----AA--------L
>WP_052745900.1
-SPARRAGAS------------SGARL-------------------TGIEWAEAIYLAAW--------------------------------------------------CAQRSGRRG--AESGRPRAAPGAPTEPE---------GH----------------------------------------QEHQSVPDPYDASPIDSGSSDEN----EDRSSD--SP-----------------------------PSPAAP-----------------------------------VSVEPP---------------------PPDPPHRSSTT----------------------ASWIPEPLLE-----PEI------------------------PA--------LRE---RQR---------LTAALRPF--HL-----RL---------PN---------PRSSE---------LDHETTA---RE-----YARALLEAAKAPYAQGHTRPRA-----------ILRP-----IE---ASRH--ER-A----CRLTVLADQGPS-MLLQRQMV-TEFVALLRESV-----------AF-RAVRLV------PF----------------NSDIADTSGA--------------------------------------------RLPDLGTGPAAKPD----PSD-------DP-------H-----------VVMVLSDGLGA-GW--HTEV----------VQE-WLCRLARR-FPVGIVHLLE-SRQWDR---T--------------GI----RPRLVELAVSSG------RATANRHYV---------------AR----T------P----DP--P-------------V--P-----------------G----------------IA-----------------------------------------GGDTGEQG---------------------------------SG---------------LL------------------IPVMEL-RA--------------T-P--LRDWAGLV---MG------QL--PGRR----LRTG------AL----------------------RVVPGRAPVA---------RP-------PG------------T-------------------TRALAGDDPAA--------A--------------------------------------------------------------------VRH-FHQSSSPAAF-------RLAVALAT----V--P---LA-----------PAMIGMVC-------D--RTVGRAS--P------------P---------EL-TEILF---SGL--IQ------------------------------------------VIEDAPEG------ITEDRAAWNY--------RA--G------LREAL-LALGGRRTQ--I----------------SDLL--------TELS-------------------E---------------------------RFADR--------------------
>WP_081438249.1
---DRSATSV-----------------------------------RPARHIAETLFLWER--------------------------------------------------IDTPDRPAV--------------SPTVG---------PA---------------------------------------------------------DAPHAL----SRSVEQ--AG-----------------------------GEAVDE---------------------VISPTPP-------DVVDQS---------------------IGLSIITGSRR----------------------LAEGWYSLEP-----PAE------------------------RP--------VTD---PLS---------FQRALRPL--QV-----AV---------PA---------IDRWE---------VDETATA---ER-----LAQD-----------------G-----------LGLP-----VH---RAEL-EQR------FEIHLVVDDGAS-MTLWLDTV-PGLVELL-EQS--G---------L-RDVRIS------YL----------------NTAADDARGV--------------------------------------------TLRAARSAAPLPAT----SLI-------EP---SGR-R-----------IVWVLTDTLGP-AW--RAGA----------VEP-ALRRWART-GPVALINLLP-ERAWRW---G--------------GV--RFHRL-----RMLP--------PRGG------------------SD----G------K----GP--R---------------------------------------------------WQ--------------F-----------------SEPWGEPTSGLTPGQTA---------------------------------LA---------------VP------------------VPMVEL-AP--------------D-W--LGRWAEMV---GR------E---RATE----LPAL------LV-----------------------------------------AP-------PP------------P---AHGPSSASAW------PSA-----DTP--------T-----------------------SEAATAR---------------------------ER---------VRR-FRRLASPIAF-------DLAVKLAA----A--P---LT-----------WPTVRLVL-------D----M---L--R---S----AG--R-----G---HL-SEVLA---GGL--LM-----------------------------------------PSGSGSAGE------DMANTFPFRF--------EK--E------VRSEL-MA-HGSRSD--A----------------LRVL--------RAAA--NVL--------------D-----DKDA----ARYVG-AVLDS---SRPEY----V----AI---------
>WP_051842349.1
-------------------------LP-------------------EPFEVAEALWLHAY--------------------------------------------------QSLAAPLTP--------STDPPQPRPKT---------PP------------------------------------------------------ELADPPPRTEEPEEGDHPF-RPS-----------------------------PDPAGV---------------------RRTGPPG-------PPGTSP---------------------PDSPGRLPPAAL---------------------AGGPPGALAA-----AEP----------------------------------LPDLRDAPG---------IGRRLRPL--RQ-----VV---------PS---------PTEVE---------LDEEATV---ER-----AAED-----------------G-----------LWLP-----YT---RPVG-ERR------FDLVLVVDDHAT-MAIWEQTV-AEFTAVA-EQL--G--------AF-RDVRVR------RL-----------------GLRETPDGG----------------------------------------AAVLRGPRPDQDADADPA----ELV-------DR---TGR-R-----------IVLVLTDALGP-LW--RTGA----------GQA-ALELWAAA-GPAAVVHLLS-QRDWHR---T--------------AL----TPW--------R------------------------------VR----L----HSP----RP----------------A--A-----------------RNSELAVR---------FP--------------------------------------PEERDPFDPPP---------------------------------TT-------------WRVP------------------VPVLEL-NA--------------D-W--LGHWASLV---AG------D---TTGW----IPAS------VL----------------------LLGAPARTAP---------EP-------AA------------P---------------------PAAAPAPTV--------Q---------------------------------------------------------ER---------LRR-FRSHATPTAF-------RLATHLAA----A--V---LD-----------PLLVRDVR----R--R----L---V--P---E----AQ--P-----V---HV-AELFL---SGL--VE---------------------------------------------EPAGT------EPAVPAPLDF--------VA--G------AREAL-LA-GAMRAD--T----------------ARVA--------RSVA--DFF--------------G------DRS--------A---------AARGL----G----GA--------L
>WP_017571137.1
-----TIGAL------------GGL---------------------TPMEWADAVHLAAL--------QERAGAARRDHPV-----------------------------PGNDAPGPG--------------EPDGS---------RP----------------------------------------PPDSA----------PSPPPPSG----FREVAS--PR-----------------------------AGHTPR----------------------ERAPEP-------SPAPDP---------------------GPPDPGPPEET----------------------VPEGRPPVEP-----PGL----------------------VQPV--------LDR---RQE---------LVTALRPFNLKE-----VR---------GR---------PDR-----------VDPEGTA---RN-----YARSLLDSLHWAEDERGS---------------VGVP-----VVPELRAGR--ER-A----VDLTLLVDDGVT-MVFQRGLV-GEFVRLA-RSS--G--------IF-REVVPL------YF---------------------DSGRT---------------------------------------------------GRPRPRD----EHG-------RPGRLGGRGSVH---------AVLFLTDGLGG-AW--RDRG----------FQD-WVAGIADR-GAVAILHLLR-PRLWRR---G--------------AI--ATVPM--------E---------LGT------------------SW----R------A----GP--G-------------T--A---N-------------T----RYV-----RERTLT---------------------D----------P------VAEEDGRVPG--------------------------------------------------VL------------------VPVLPP-HP--------------R-T--VHDWAAFV---MG------R---GRGR--------------LW-------------------------AHTAEFP---------AR-------EA------------P-------------------VLP-----GAP--------D---------------------------------------------------------QETTAFDAEREARR-FRQLASPEAF-------DLAVALAA----V--P---LD-----------PRLVGAVC----E--D----V---L--G---R----AT--P-----S---EL-TEVFF---SGLVRMD----------------------------------------------GGAG------DADGPVRWDF--------QP--G------VRRAL-LSLGGRVSD--I----------------RRML--------GLAA--ERL----------------------RRVDPWFDDLL-----L-MLRGKNVDAPKR----TR--------A
>WP_055613191.1
-GTAPGIASH----------EEACPDL-------------------TLHEAGEVAWLAVQ-------------------------------------------LDLRVRAVREARAEAAWNATPAERSPDADGSSPRP---------VD-------------------------------------------------------PSDADVPLEEELEAAGKGRLEE-----------------------------PSRSGE--------------------GEEVPAAP-------APLWPT----------------HVGVPVSLAGAPELES----------------------ESTSGSTVFSDLQDGPG-----------------------------------LDR---SRQ---------IEKALLPL--RR-----RL---------RS---------RTVRV---------LDEEATA---ES-----RAER-----------------G-----------VWVP-----RF---RPAR--ER-W----LTMTLVVDTGDS-MVLWSRTA-TQFAAAM-RGS--G--------VF-RDVRVC------TW--------------------RSGDGV----------------------------------------------GSEGGAPVLPDA-------------------FGR-Q-----------TALVLTDLYAS-RW--RDGS----------GQR-VLAQWAAR-MPVAVVSVLP-EHLWSR---M--------------AV----------------------VPHRTL------------------LR----------------SP--D----------------PVAAN----------------------------CLWS-----------------------------HRPDGFDLGRTDSDVKDAMA---------------------------------AS---------------LP------------------VPVLEL-TP--------------E-A--LSTWAGFVRHERA----------AEYT----MRAV------TV----------------------SARAQAVSPA---------RF-------PP------------P--------------------------LVSP--------T---------------------------------------------------------DR---------VRQ-LRAQLSPTAY-------HLAQLVAA----I--P---VN-----------MAMLEVLR----K--R----L---L--P---E----AR--P-----W---HL-TELLL---SGL--LQ------------------------------------------PAPADLDV------PAPARVELEF--------AS--G------VRQEL-LAEGTRRET-------------------ALAM--------KLVF--DHL--------------STVLPGSASG------------------AVRQM----R----DL--------V
>WP_043437220.1
------------------MTGRAGRAP-------------------TAREWAEALWLTDR--------------------------------------------------IGAAGGVLSEHGAPADASTASAGSAPGM---------PG------------------------------------AADTTSAPETAGTPPAVDDLPSGAPPWPVLSDAPGPAPEPP-----------------------------AVDTPP---------------------RPDGPDGPDGSGGSEPVRPRRDAADALASASLLGTAAARLNRGPLHDMGSPV----------------------GSTTGVPLLFDTDTRPGV----------------------------------LRD---PLR---------FARTLRPF--NR-----RV---------PS---------RLRHA---------LDEERTA---VR-----SAEL-----------------G-----------RWSP-----VL---VDVP--DR-W----FEVALVVEHSVS-MALWRGVA-QELAELL-RRQ--G--------AF-ADVRIW------WL---------------------DTRGG-----------------------------------------KSARLRSERGGPARDPG----ELL-------HP---QGR-R-----------LVLLMSDCVGD-AW--ASGS----------VPR-LLHRWARH-APVAVLQPLP-SRLWDL---CE-------------AV---------------P--------RDLR------------------VR----A------V----AP--G-------------L--P---N-------------A----------------LL--------------------------------------LLHHNKRWVHP---------------------------------DA---------------LP------------------VPVLELETA----------------W--FAGWARMV---TG----------EARAHSDVTALLVDGQ--GL---------------------APECLPPLAPD---------HR-------PR------------P---------------------------VSA--------E---------------------------------------------------------QA---------VRR-FLRNASPQAR-------RLAAQLAM----V--P---LR-----------PEVVGAVQ----R-------L---LGRA--------AG--P-----L---PF-AEILL---GGL--LA----------------------------------------------AHAG------TGGGGPRYEF--------LD--G------VRERL-LH-GLGRTE--T----------------LRTL--------QQVS--AVA--------------G----RAMGA------------------RSGLL----G----TL--------V
>WP_055518044.1
-GTAPGIASH----------EESCPDL-------------------TLHEAGEVAWLAVQ------------------------------------------------LDLRVRAVREARAEAARNAASAEQPPDADD---------PS-------------------------------------------------------PRPAGPSEADVPVVEEPE-AAG-----------------------------TGRPEE----------------------PGGLRE-------DEEPPA---------------------VPLWPAHVGVP----------------------VSPARAPESE-----PAG------------------------GSEAFSDLRDGPGLDRSRQ---------IEKAFLPL--NR-----RL---------RS---------RTVRE---------LDEEATA---ES-----RAEQ-----------------G-----------VWVP-----RF---RPAR--ER-W----LTMTLVVDTGDS-MALWSRTA-TQFAAAL-RGS--G--------AF-RDVRVC------AW---------------------RPGDA---------------------------------------------AGSGGGAAVLPDA-------------------VGR-Q-----------TVLVLTDLYAS-RW--RDGS----------GQR-VLAQWAAR-MPVAVVSVLP-EYLWSR---M--------------AV----VPR--------R----------TR------------------LR----S------P----GP--A-------------A--A---N-------------R------R---------WS------------------------------HRPDGFDFGGTDADVNDAM---------------------------------GA--------------ALP------------------VPVLEL-TP--------------E-A--LGTWAGFVRHERA----------AEYT----MRAV------TV--------------------SARMQAVAPAWF---------SP-------SL----------------------------------------VSP--------T---------------------------------------------------------DR---------VRQ-LRAQLSPTAY-------HLAQLVAA----I--P---VN-----------VAMLEVLR----K--R----L---L--P---E----AR--P-----W---HL-TELLL---SGL--LQ------------------------------------------PAPADPGV------PAPARVELEF--------AS--G------VRQEL-LAEGTRRET-------------------ALAI--------KLVF--DHL------STVLPGSAS-----------------G---------ALRQM----R----DL--------V
>OKJ89683.1
--------------LPQPSA-EAELPP-------------------RWQEIADAVWLAAY--------WDR---------------------------------------HGGPAAPGR----EGGGEARPEGPVAED---------AA---------------------------------------RPRTPP----------ADDTEPPA----GQPAPD--PA-----------------------------PAPDVR-----------------------RPRDP-------GPLSPR--------------------ERPMPPAGASPA----------------------GAGRRLPVPD-----PEG------------------------PLTLHVARPLLPDTETAPA-SPGRPTALLARALHRL--AR-----RV---------PS---------RDTLE---------LDEETTA---EQ-----GVVD-----------------G-----------MWMP-----FL---RPAR-ASA------FDLVLLVDDAPT-MRIWEDTT-ARLTEAA-EHS--G--------AF-RGVRAV------RV--------------------NVPRTG------------------------------------------NATLRWGTGRAPTDPA----ELL-------DG---RGG-R-----------VFLVVTDGLAH-GW--AAPA----------ADA-LLGRLAQA-GPTALVHLLP-PHLRHR---T--------------SL----YPH--------Q----------AV------------------LE----A------G----GF--G-------------A--A---N-------------R------------GLGHWA--------------------------------P-------PGGPDPLRP---------------------LPDAGD------GS---------------VP------------------VPVLSL-KP--------------G-S--LAAWADLV---TG------D---RGVR--RALPVV------LA---------------------------GTLTK---------GA-------PA------------P------------G------LRA-----PRL--------P--------------------------RAAA---------------------------GA---------VRR-FFTLATPAAR-------RLATQLAA----V--P---FD-----------FDLVEQLR----R--R----T---M--P---E----TG--P-----D---HL-AEILM---GGL--ID-------------------------------------------------------WDSGGEGRPEF--------AE--G------VREAL-LA-TTTRTQ--L----------------ARTV--------SLVG--ELP--------------A-----AGER--------G---------VALRA---------AL---------
>WP_073805364.1
----------------------SPYDP----------------GGADWTGLADAAWLAAA-------------------------------------------RLDARRTHGPAPDRPS----HAGRHPGAPGPGTSG---------PD--------------------------------------TSRPGQP----------SPTGPPPA----GGTDPL--PG------------------------PVPGTPSGPAP---------------------DAVPGVS-------GLPGPP----------------------AYEREIRTVQ----------------------ERTRTGPERL-----PGP------------------------RP--------RAARTAPPG---------LARSLRGL--GR-----RV---------PT---------GGRGT---------LDEESTA---EH-----GLTD-----------------G-----------LWVP-----YF---LPDR--ER-A----FDLVLLVDRAPT-MPPWGATV-RQIADEA-SRS--G--------AF-RDVRTI------GV--------------------TLPAGA------------------------------------------GEPALRWPGGRDGDPA----ELI-------DG---RGS-R-----------LFLVVTDGLAH-GW--AGHG----------ADR-LLERLASG-GPTALVHLLP-PYLRHR---T--------------SL----FPF--------R----------AQ------------------LD----A------G----GF--G-------------A--P---N-------------R------R---------FR--------------L------R----------PPLGAHDPVRPLPEPDD---------------------------------GT---------------VP------------------VPVLSV-RA--------------G-S--FSAWADLV---TG------E---PGVR--RTLPVV------LA----------------------GAMAKAASAP---------GL-------RT------------P------------V------VDG-----PRA--------A---------AAA--------------------------------------------------------VRR-FRSLASPLAR-------QLAVLLAL----A--P---MD-----------FAVIDELR-------D--LAL------P---D----AG--P-----E---HL-AEVMM---GGL--ID-------------------------------------------------------WDTGAEGGPDF--------AD--D------IREAL-LA-TSTRTQ--L----------------ARTV--------GLLA--ELR--------------S-------GQ--------G---------HGARL----R----AA--------L
>WP_051716612.1
-------------------------LP-------------------EPFEVAEALWLHAY--------------------------------------------------QTLAARLPSSEPPRPRPVSLPGLPVLGRDLPTLPLDVPT-------------------------------------------------------APTGPPHS-----PASPG-DPP-----------------------------AGAPRS-------------------GGTENPDGT-------PDSTDD---------------------GAPGAGHPAGP----------------------PGLLAREFAL-----ARE------------------------LHRTPVRAEPLPDLRDAPG---------IARRLRPL--KQ-----VV---------PS---------PFDVE---------LDEEATA---EH-----AAED-----------------G-----------LWLP-----YT---RAAD-ERR------FDLVLVVDDHAT-MAIWEQTI-AEFTAVL-EQL--G--------AF-RDVRVR------RM-----------------GVRATPRGD----------------------------------------EAVLHGPVAGQGPAATPA----ELL-------DR---TGR-R-----------IVLVLTDALGP-LW--RAGA----------GPA-ALELWAAA-GPTAVVHLLS-QRDWHR---T--------------AL----------------------------------------------TP----R------RVRLAGPRSG-------------A--P---N------------------------------TE--------------------------------LAVSFPPDEYDPFDPPP---------------------------------AT-------------WTAP------------------VPVLEL-DA--------------D-W--LGRWAALV---AG------E---DGGW----TDAS------AL-------------------------LLGAPAP---------EP-------PE-----------DP-------------------GPPDDPPAPTV--------Q---------------------------------------------------------ER---------IRR-FRSHATPTAF-------RLATHLAA----A--V---LD-----------PRLVRDVR----H--R----L---V--P---E----AQ--P-----V---HV-AELFL---SGL--VE------------------------------------------QPPHDAPS------AGAAGAPMEF--------VD--G------AREAL-LA-GAMRAD--T----------------ARVA--------HSVS--DFF--------------G------DRS--------E---------AARRL---HR----AL---------
>WP_065477020.1
----------------------SPYDP----------------GAADWTGLADAAWLAAA--------------------------------------------------RIGADRASG--------------PAPDR---------PT------------------------------------PAERHPDTPAAVHPSPDEPRRDRAPRP----LLEPVP--DP-----------------------------PAHPAR---------------------DAVPGVS-------GLPGPP------------------AYEREIQTSTERAG----------------------TGTHPGPDRL-----PGR------------------------GP--------RAVRTGPPL---------LARSLRGL--GR-----RV---------PT---------GGRSA---------LDEESTA---EH-----GLTD-----------------G-----------LWIP-----YF---LPDR--ER-A----FDLVLLVDRAPT-MPPWHGTV-RQIADEA-AHS--G--------AF-RDVRTV------GV--------------------TLPAGA------------------------------------------GEPALRWPGGRDGDPA----ELV-------DG---RGS-R-----------LFLVVTDGLAP-GW--AGPG----------ADR-LLERLASG-GPTALVHLLP-PYLRHR---S--------------SL----FPF--------R----------AQ------------------LD----A------G----GF--G-------------A--P---N-------------R------R---------FH--------------C------R----------PPLGAHDPVRPLPEPDD---------------------------------DT---------------VP------------------VPVLSV-RP--------------G-S--FRAWADLV---TG------E---RGVR--RTLPVV------LA----------------------GAMAKGASAP---------GL-------RT------------P------------V------VDG-----PRA--------A---------AAA--------------------------------------------------------VRR-FRSLAGPLAR-------QLAGLLAL----V--P---MD-----------FAVIEELR-------E--LAL------P---E----AG--P-----E---HL-AEVMM---GGL--ID---------------------------------------------------WGTDTGTGTDDGPDF--------AD--G------VREAL-LA-TSTRTQ--L----------------ARTV--------NLLA--ELR--------------T-------GR--------G---------HGARL----R----AA--------L
>WP_084210794.1
SPSSAAVPSL------------GVADL-------------------SWFELADAVWLASV--------------------------------------------------TQPAGDGPA-------------EPDLPV---------PP-------------------------------------------------------DTQPPPGT----DGPDGT--PG----------------------------HARTPEP---------------------SPTSRQE-------RSPRQS---------------------LVLPVPDLDTG----------------------AERQARPF--------------------------------------------LPG---SAG---------MVRALRPL--KR-----KV-------LAQN---------ADEVI---------LDEDATA---EQ-----AVQA-----------------G-----------LWLP-----VT---TPDT--TR-W----LDLTLVVDTSPS-MALWRSTV-HAFTALC-ERL--G--------AF-RSVQLR------RL---------------------ETDRP--------------------------------APDSPAQPVLPVLRGGTPDSPIHDPA----ELL-------DP---TGR-R-----------ILLVLTDGVGQ-SW--RDDT----------AVTALLARWGAS-MPVAVLHLLP-QRLWEH---R--------------GL-----AL-------------------HR------------------AR----L------S----VP--G-----------PLS--P---N-------------H------R---------WE--------------L-----------------ELSDSWLTPDPADAAPT---------------------------------GA---------------IP------------------IPVLEL-EP--------------R-W--LHWWARLI---TA------S---HPEP----AHAT------VL-------------------------LADNRAP------TT-AP-------PE------------P----------SLA------AHG--TTHPSA--------D---------------------------------------------------------ER---------VQK-FLSIASPPAF-------RLATLLAA----V--P---VS-----------VPVARLVQ----A--Q----L---V--P---E----SG--A-----D---HL-AEVFT---SGL--LQ-------------------------------------PPDTALG------------RPWDTTGFDF--------VD--S------VRSVL-LS-GARRAE--T----------------AHVV--------RLVA--DHL--------------D-------DD--------G---------ALSHF----R----EA--------L
>WP_084641579.1
--MPGTPGGP------------EDHDL-------------------TAREVADGLWLMAA--------------------------------------------------IAANTTEPP--------------PPAEP---------PL-------------------------------------------------------SPRRPEPL----EIGRAH--PP-----------------------------PMEEPE-------------------HAGVGPPPE-------LPELPE----------------SDPIRTGTGTGTGQGA----------------------PAAGGLPGRE-----GAP----------------------------------TPGAASPLP-----DIGRLVRAFRAF--KR-----KV---------PS---------TRPEDVE-------LDEEQTA---EA-----SAEA-----------------G-----------MWLP-----VT---KRKR--QP-W----LDLTLVVEQAPS-MALWAPTV-AAFVTLCQRRL--G--------VF-RSVQVR------LL---------------ETGKAGRAEGG---------------------------------------------MVLEPVLRGGTPESPVRGAG-------EPVGSSGR-R-----------VMLVLTDGISD-AW--HRDL----------VQP-LIARWGRK-VPVAIVHLLP-RRLWVR---G--------------GV--DAQNA--------E------------------------------IT----T------K----GP--V-------------R--P---N-------------D--SYRVR----LTDLLSD----------------------------------------GLERAELTG---------------------------------DS---------------IA------------------VPVLEL-EE--------------R-W--FRRWAEVVTGRAD----------EPRK----CSVM------VV----------------------RDRPAVSVPE------SS-DN-------PE------------P------------S------KNE-----VTA--------Q---------------------------------------------------------DR---------VRD-FHSRASPSAF-------RLVTLLAA----V--P---VD-----------IEVASAVQ----E--E----M---L--P---G----SG--P-----D---HL-IEVFT---SGL--LQ--------------------------------------NDGTRQ------------PWERTTPWEF--------SG--Q------TRRVL-LS-GARRSD--T----------------AHAV--------RVAS--RRI--------------G-----------------G---------QNPVLARLQA----AL---------
>EST34701.1
-ASAVPIGEL------------------------------------HPREIADALWLAAY--------------------------------------------------HPEIAARTD----DQGDPLEHAPPTARP---------PR-------------------------------------------------------QAPAPAPA----EQQAPP--PR-------------------------FPQWPADRDP--------------------LAPHTDRK-------TPAEDTRRGRTNGDHRPTEPDPLPLLLLTDDLPAPGDT----------------------STLHPIRALR-----PRP-----------------------DPP--------LPH---------------LARALRPL--RR-----QT---------PT---------PRAPQ---------VDTEATA---ER-----LAVD-----------------P-----------GLPP-----AM---RPGP-GPR------WHAVLLLDVAPR-MAVWRDTT-ERAARLF-RQY--G--------GF-GDFRLL------HL---------------------DTSRP-----------------------------------------ESASAHWPGTARGISPG----RLL-------DP---TGR-T-----------LVLVLTDGLAP-AW--QSGA----------VQA-HLASWGRH-QPTAVLNVLP-QHLWYR---T--------------AL----HRL--------E--------RVRL--H---------------TA----G------D----GP--G----------------P---G-------------S----------------WE--------------Y-------------------------AEPSGRAPA-------------------------HR------TD---------------TV------------------VPVLEL-SE--------------E-W--LLPWTTFL---TG------T---GPRW----TEVA------AL--------------------------LLPRTS---------RP-------PA------------E------------S------VRA-----SRE--------K---------TAA---------------------------------------------ER---------VAL-FRVWASADAF-------QLATRLAT----A--P---LD-----------LQVMTALQ----R--R----T---L--P---R----TG--P-----E---HL-AEFLM---SDL--VT-------------------------------------------------------SDPADDGFFSF--------HP--G------VREEV-LA-ASNRHA--T----------------ELAT--------KAVA--ELL--------------A-----PRSA------------------AAREM----L----AY--------L
>WP_018955297.1
----------------------GLPDP----------------GGADWTELADAAWLAAA--------------------------------------------------RLDAQRTPG--------------PTPDH---------PP-------------------------------RAERHPDTPGSDTP----------GSGQPPAA--------GP--QP-----------------------------AEGPEP---------------------LLGPAPG-------TASVPA---------------------PLAVPGVSGLPGPPAYEREIRTVQ---------ERTRTGPDRL-----PGP------------------------RP--------RAARTATPR---------LARSLRGL--GR-----RV---------PT---------GGRSA---------LDEESTA---EH-----GLTD-----------------G-----------LWVP-----YF---LPDR--ER-A----FDLVLLVDRAPT-MPPWQRTV-RQIAEEA-ARS--G--------AF-RDVRTV------GV--------------------ALPAGA------------------------------------------GEPALRWPGGRDGDPA----ELL-------DG---RGA-R-----------LFLVVTDGLAH-GW--AGPG----------ADR-LLERLTSG-GPTALVHLLP-PYLRHR---S--------------SL----FPF--------R----------AQ------------------LD----A------G----GF--G-------------A--P---N-------------G------R---------FR--------------F------R----------PPLDAHDPVRPLPEPDD---------------------------------DT---------------VP------------------VPVLSA-RA--------------G-S--FRAWADLV---TG------E---RGVR--RTLPVV------LA----------------------GAMAKGASAP---------GL-------RT------------P------------V------VDG-----PRA--------A---------AAA--------------------------------------------------------VRR-FRALASPLAR-------QLAVLLAL----A--P---LD-----------FAVVDELR-------D--LAL------P---D----AG--P-----E---HL-AEVMM---GGL--ID-------------------------------------------------------WDAGAGSGPDF--------AD--D------VREAL-LA-TSTRTQ--L----------------ARTV--------GLLA--ELR--------------T-----GQGH--------G---------ALLRA---------AL---------
>WP_073742765.1
----------------------SPYDP----------------GAADWTGLADAAWLAAA--------------------------------------------------RLEARRTPG--------------PAPDH---------PS------------------------------------HAGRHPDAPGSDPSGPGQPSPAGPPPA----GGSGPL--PG-----------------------------PVPGAP------------------------SDPA-------PDTVPG---------------------VSGLPGPPAYEREVRTVQ---------------ERTRTGPDRL-----PGP------------------------RP--------RAVRTAPPR---------LARSLRGL--GR-----RV---------PT---------GGRST---------LDEESTA---EH-----GLTD-----------------G-----------LWVP-----YF---LPDR--ER-A----FDLVLLVDRAPT-MPPWGATV-RQIADEA-ARS--G--------AF-RDVRTV------GV--------------------TLPAGA------------------------------------------GEPALRWPGGRDGDPA----ELL-------DG---RSS-R-----------LFLVVTDGLAH-GW--AGHG----------ADR-LLERLASG-GPTALVHLLP-PYLRHR---S--------------SL----FPF--------S----------AQ------------------LD----A------G----GF--G-------------A--P---N-------------R------R---------FR--------------F------R----------PPLGAHDPVRPLPEPDD---------------------------------DT---------------VP------------------VPVLSV-RA--------------G-S--FRAWADLV---TG------E---RGVR--RTLPVV------LA----------------------GAMAKGASAP---------GL-------RT------------P------------V------VDG-----PRA--------A---------AAA--------------------------------------------------------VRR-FRSLASPLAR-------QLAVLLAL----A--P---MD-----------FAVIDELR-------D--LAL------P---D----AG--P-----E---HL-AEVMM---GGL--ID-------------------------------------------------------WDTGAEGGPDF--------AD--D------VREAL-LA-TSTRTQ--L----------------ARTV--------GLLA--ELR--------------T-------GQ--------G---------HGARL----R----AA--------L
>WP_073959593.1
----------------------SPYDP----------------GAADWTGLADAAWLAAA--------------------------------------------------RLEARRTHG----PAPDHPSHAGPHPDA---------PG-------------------------------------------------------PDPSGPGQ----PSPAGP--PP-----------------------------AGGPDP---------------------LPGPVPG-------TPSDPA---------------------PDTVPGVSGLPGPPAYEREVRTVQ---------ERTRTGPDRL-----PGP------------------------RP--------RAVRTAPPR---------LARSLRGL--GR-----RV---------PT---------GGRST---------LDEESTA---EH-----GLTD-----------------G-----------LWVP-----YF---LPDR--ER-A----FDLVLLVDRAPT-MPPWGATV-RQIADEA-ARS--G--------AF-RDVRTV------GV--------------------TLPAGA------------------------------------------GEPALRWPGGRDGDPA----ELL-------DG---RST-R-----------LFLVVTDGLAH-GW--AGHG----------ADR-LLERLASG-GPTALVHLLP-PYLRHR---S--------------SL----FPF--------R----------AQ------------------LD----A------G----GF--G-------------A--P---N-------------R------R---------FR--------------F------R----------PPLGAHDPVRPLPEPDD---------------------------------DT---------------VP------------------VPVLSV-RA--------------G-S--FRAWADLV---TG------E---RGVR--RTLPVV------LA----------------------GAMAKGASAP---------GL-------RT------------P------------V------VDG-----PRA--------A---------AAA--------------------------------------------------------VRR-FRSLASPLAR-------QLAVLLAL----A--P---MD-----------FAVIDELR-------D--MAL------P---D----AG--P-----E---HL-AEVMM---GGL--ID-------------------------------------------------------WDTGAEGGPDF--------AD--D------VREAL-LA-TSTRTQ--L----------------ARTV--------GLLA--ELR--------------T-------GQ--------G---------HGARL----R----AA--------L
>WP_075347515.1
-DRHEDDSPY------------DPGGA-------------------DWTGLADAAWLAAA-------------------------------------------RLDARRTHGTAPDHPS----HAGRHPGAPGPDTSR---------PG-----------------------------------QPSPTGPPPA----------GGTDPLPG--------PV--PG----------------------------TPSGPAP---------------------DAVPGVS-------GLPGPP----------------------AYEREIRTVQ----------------------ERTRTGPERL-----PGP------------------------RP--------RAARTAPPG---------LARSLRGL--GR-----RV---------PT---------GGRGT---------LDEESTA---EH-----GLTD-----------------G-----------LWVP-----YF---LPDR--ER-A----FDLVLLVDRAPT-MPPWGATV-RQIADEA-SRS--G--------AF-RDVRTI------GV--------------------TLPAGA------------------------------------------GEPALRWPGGRDGDPA----ELI-------DG---RGS-R-----------LFLVVTDGLAH-GW--AGHG----------ADR-LLERLASG-GPTALVHLLP-PYLRHR---T--------------SL----FPF--------R----------AQ------------------LD----A------G----GF--G-------------A--P---N-------------R------R---------FR--------------L------R----------PPLGAHDPVRPLPEPDD---------------------------------GT---------------VP------------------VPVLSV-RA--------------G-S--FSAWADLV---TG------E---PGVR--RTLPVV------LA----------------------GAMAKAASAP---------GL-------RT------------P------------V------VDG-----PRA--------A---------AAA--------------------------------------------------------VRR-FRSLASPLAR-------QLAVLLAL----A--P---MD-----------FAVIDELR-------D--LAL------P---D----AG--P-----E---HL-AEVMM---GGL--ID-------------------------------------------------------WDSGAEGGPDF--------AD--D------IREAL-LA-TSTRTQ--L----------------ARTV--------GLLA--ELR------------SGQ-----------------G---------HGARL----R----AA--------L
>WP_078961270.1
----------------------SPYDP----------------GGADWTGLADAAWLAAA--------------------------------------------------RLEARRTHG----PAPDHPSHAGPHPDA---------PG-------------------------------------------------------PDTSGPGQ----PSPAGP--PP-----------------------------AGGPDP---------------------LPGPVPG-------TPSDPA---------------------SDTVPGVSGLPGPPAYEREIRTVQ---------ERTRTGPDRL-----PGP------------------------RP--------RAVRTAPPR---------LARSLRGL--GR-----RV---------PT---------GGRST---------LDEESTA---EH-----GLTD-----------------G-----------LWVP-----YF---LPDR--ER-A----FDLVLLVDRAPT-MPPWGATV-RQIADEA-ARS--G--------AF-RDVRTV------GV--------------------TLPAGA------------------------------------------GEPALRWPGGRDGDPA----ELL-------DG---RSS-R-----------LFLVVTDGLAH-GW--AGHG----------ADR-LLERLASG-GPTALVHLLP-PYLRHR---S--------------SL----FPF--------R----------AQ------------------LD----A------G----GF--G-------------A--P---N-------------R------R---------FR--------------F------R----------PPLGAHDPVRPLPEPDD---------------------------------DT---------------VP------------------VPVLSV-RA--------------G-S--FRAWADLV---TG------E---RGVR--RTLPVV------LA----------------------GAMAKGASAP---------GL-------RT------------P------------V------VDG-----PRA--------A---------AAA--------------------------------------------------------VRR-FRSLASPLAR-------QLAVLLAL----A--P---MD-----------FAVIDELR-------D--LAL------P---D----AG--P-----E---HL-AEVMM---GGL--ID-------------------------------------------------------WDTGAEGGPDF--------AD--D------VREAL-LA-TSTRTQ--L----------------ARTV--------GLLA--ELR------------TGQ-----------------G---------HGARL----R----AA--------L
>WP_079044303.1
----------------------SPYDP----------------GGADWTGLADAAWLAAA--------------------------------------------------RLEARRTHG----PAPDHPSHAGPHPDA---------PG-------------------------------------------------------PDPSGPGQ----PSPAGP--PP-----------------------------AGGPDP---------------------LPGPVPG-------TPSDPA---------------------PDTVPGVSGLPGPPAYEREVRTVQ---------ERTRTGPDRL-----PGP------------------------RP--------RAVRTAPPR---------LARSLRGL--GR-----RV---------PT---------GGRST---------LDEESTA---EH-----GLTD-----------------G-----------LWVP-----YF---LPDR--ER-A----FDLVLLVDRAPT-MPPWGATV-RQIADEA-ARS--G--------AF-RDVRTV------GV--------------------TLPAGA------------------------------------------GEPALRWPGGRDGDPA----ELL-------DG---RSS-R-----------LFLVVTDGLAH-GW--AGHG----------ADR-LLERLASG-GPTALVHLLP-PYLRHR---S--------------SL----FPF--------R----------AQ------------------LD----A------G----GF--G-------------A--P---N-------------R------R---------FR--------------F------R----------PPLGAHDPVRPLPEPDD---------------------------------DT---------------VP------------------VPVLSV-RA--------------G-S--FRAWADLV---TG------E---RGVR--RTLPVV------LA----------------------GAMAKGASAP---------GL-------RT------------P------------V------VDG-----PRA--------A---------AAA--------------------------------------------------------VRR-FRSLASPLAR-------QLAVLLAL----A--P---MD-----------FAVIDELR-------D--LAL------P---D----AG--P-----E---HL-AEVMM---GGL--ID-------------------------------------------------------WDTGAEGGPDF--------AD--D------VREAL-LA-TSTRTQ--L----------------ARTV--------GLLA--ELR------------TGQ-----------------G---------HGARL----R----AA--------L
>WP_018558006.1
---------------MTGEEGGPSSRP-------------------TQQELLDALYLAAW-----------------------------------RDSASPYPYLDWRSGRSAELGSPR--PATRSATGPGGRPDESS---------PP---------------------------------------GEASDGIGGGADDSGPTREDGDAG----DSGDGI--RR-----------------------------PEHDGR--------------------RSEPAAHPTSEPLVANAWRSD---------------------ATGPAPAVRSA----------------------SFWSTAPRRE-----PQS------------------------GG--------RPSAAAPSG------DLALARSLRPLRLRR----------------PS---------HTAWE---------VDEAATA---ER-----AAAD-----------------G-----------LWIP-----AC---HPAE-ERR------LELLLLVDDHPS-LTLWQDTV-HRLRRLL-ERT--A--------AF-RTITVT------RV-------------------AIAEKGA---------------------------------------------RIRGLGATSRRST-------------------PGPDC-----------VALVVTDAVSP-SW--RNGD----------AAA-YLYSLARS-SPTAVLSVMP-QEVWEF------------------TL-----PT--------A------------------------------VR----V------ELTVPAP--V-------------S--P---N-------------R------LLRTRRISAGLS--------------------------------------ALGDPPHPNAA---------------------------------DP---------------LP------------------VPLLEF-TP--------------G-S--LGRWARLI---AS------T---GGRH----TMAA------LL--------------------TGINGDLETRAD----QQVSLSE-------PT------------P---------------------------GRA--------R---------------------------------------------------------ET---------VGR-FMAKASPTAF-------TLARRLAA----A--P---LN-----------LPVMRLVQ----R-------M---L--P---E----AK--T-----W---NL-AEIMM---FGL--LR------------------------------------------SVRDDYDA------EDAERVSFDF--------TT--G------VRQEL-LA-LGTRAE--T----------------LGVL--------RHVS--EHL--------------G--PRLASAF------------------AGGEAVVAWQ----TD--------A
>WP_073868984.1
----------------------SPYDP----------------GGADWTGLADAAWLAAA--------------------------------------------------RLEARRTPG--------------PVPDH---------PS-----------------------------------HAGRHPDAPG----------PDTSGPGQ----PSPAGP--PP-----------------------------AGGPGP---------------------LPGPVPR-------TPSDPA---------------------PDAVPGVSGLPGPPAYEREIRTVQ---------ERTRTGPDRL-----PGP------------------------RP--------RAVRTAPPR---------LARSLRGL--GR-----RV---------PT---------GGRSA---------LDEESTA---EH-----GLTD-----------------G-----------LWVP-----YF---LPDR--ER-A----FDLVLLVDLAPT-MPPWGATV-RQIADEA-ARS--G--------AF-RDVRTV------GV--------------------TLPAGA------------------------------------------GEPALRWPGGRDGDPA----ELL-------DG---RSS-R-----------LFLVVTDGLCH-GW--AGHG----------ADR-LLERLASG-GPTALVHLLP-PYLRHR---S--------------SL----FPF--------S----------AQ------------------LD----A------G----GF--G-------------A--P---N-------------R------R---------FR--------------F------R----------PPLGAPDPVRPLPEPDD---------------------------------DT---------------VP------------------VPVLSV-HA--------------G-S--FRAWADLV---TG------E---RGVR--RTLPVV------LA----------------------GAMAKGASAP---------GL-------RT------------P------------V------VDG-----PRA--------A---------AAA--------------------------------------------------------VRR-FRSLASPLAR-------QLAVLLAL----A--P---ID-----------FAVIDELR-------D--LAL------P---D----AG--P-----E---HL-AEVMM---GGL--ID-------------------------------------------------------WDTG-EGGPDF--------AD--D------IREAL-LA-TSTRTQ--L----------------ARTV--------GLLA--ELR--------------S-------GQ--------G---------HGARL----R----AA--------L
>EIV90731.1
---ERTVAPV--------ARPAAPTDL-------------------LWSEVSDVIWLAAR--------------------------------------------------IRAASGSDL-----ADEAVGADDPGPQP---------AP-------------------------------------------------------KTPTAADEPVPGLPSAPVAADR-----------------------------PRPAPG---------------------ASDGFHQ-------PPHGPR---------------------LVPPSGAGGGA----------------------TGRAGPPSRA-----PS-------------------------RA--------------------------LSGALRPL--RM-----FV---------RS---------AYGRT---------LHEEATA---DR-----AATD-----------------G-----------LWLP-----VF---EPAR--EYRW-----DLVLVVDDHTS-MIFWQEVV-AAFTAAV-EQS--G--------VF-RNVTRR------RL---------------------ITGGG---------------------------------------SPASVVLRGGRRGPTSPPA----EIA-------DP---SGR-R-----------LILVLTDGIGR-AW--RTHA----------VEP-ALHLWGRH-QSVALVHLLP-QQLWFR---A--------------GI-----PV---------------------------------------ER----KKLRAVGD----GP--G--------NRLLVADPPPRIP------------------------------WD--------------------------------APPPATDLHGVALPYPD---------------------------------NA---------------VP------------------VPVLQL-DP--------------T-S--LGNWAGLV---AG------T---LPGW----TDLA------AT-----------------------VAHRVPDPD---------DE-------VV------------P-------------------PAA-----SGA--------Y---------------------------------------------------------HR---------VNA-FRAAATPQAL-------RLATHLAA----A--P---LN-----------VPVIQAIR----R--R----L---L--P---G----TR--P-----W---HL-SELLL---ANL--LR------------------------------------------PTVGRELA------GDDTLVTFDF--------DQ--G------IREEL-LA-RGRRTE--T----------------AGVM--------RVVQ--NVL--------------------------------GP--------RVSAVRRSAR----AL---------
>WP_009399212.1
RTVAPVARPA------------APTDL-------------------LWSEVSDVIWLAAR---------------------------------------------------IRAASGSD----LADEAVGADDPGPQP---------AP-----------------------------------KTPTAADEPV----------PGLPSAPV----AADRPR--PA-----------------------------PGASDG-------------------------FHQ-------PPHGPR---------------------LVPPSGAGGGA----------------------TGRAGPPSRA-----PS-------------------------RA--------------------------LSGALRPL--RM-----FV----RSAYGRT-----------------------LHEEATA---DR-----AATD-----------------G-----------LWLP-----VF---EPAR-EYR------WDLVLVVDDHTS-MIFWQEVV-AAFTAAV-EQS--G--------VF-RNVTRR------RL---------------------ITGGG---------------------------------------SPASVVLRGGRRGPTSPPA----EIA-------DP---SGR-R-----------LILVLTDGIGR-AW--RTHA----------VEP-ALHLWGRH-QSVALVHLLP-QQLWFR---A--------------GI-----PV--------E--------RKKL--R---------------AV----G------D----GP--G---------NRLLV--A---D-------------P--PPRIP---------WD--------------------------------APPPATDLHGVALPYPD---------------------------------NA---------------VP------------------VPVLQL-DP--------------T-S--LGNWAGLV---AG------T---LPGW----TDLA------AT----------------------VAHRVPDPDD------EV-VP-------PA------------A---------------------------SGA--------Y---------------------------------------------------------HR---------VNA-FRAAATPQAL-------RLATHLAA----A--P---LN-----------VPVIQAIR----R--R----L---L--P---G----TR--P-----W---HL-SELLL---ANL--LR------------------------------------------PTVGRELA------GDDTLVTFDF--------DQ--G------IREEL-LA-RGRRTE--T----------------AGVM--------RVVQ--NVL----------GPRVS-----AVRR------------------SARAL--------------------
>WP_030076156.1
----------------------GPYDP---------------GAGADWTELADAAWLAAA--------------------------------------------------RLEAHRTTG--------------PAPDH---------PP----------------------------------------HAEPR----------PDTPRPTR----PAPHEP--PP-----------------------------ARAPEP---------------------RPDPLPG-------PPPHPA---------------------PDTVPGVSGLPGPAAYEREILTVR---------ERTRTGPDRL-----PGA---------------------GRDRA--------VRTA--PLR---------LARSLRGL--GR-----RV---------PT---------GGRSA---------LDEESTA---EH-----GLTD-----------------G-----------LWVP-----YF---LPDR--ER-A----FDLVLLVDRAPT-MPPWHGTV-RQIADEA-TRS--G--------AF-RDVRTV------GV---------------TLPADGEPALR------------------------------------------------WPGGRDGHPA----ELL-------DG---RNA-R-----------LFLVVTDGLAH-GW--AGPG----------ADR-LLERLTSG-GPTALVHLLP-PYLRHR---S--------------SL----FPF--------R----------AQ------------------LD----A------G----GF--G-------------A--P---N-------------R------R---------FH--------------C------R----------PPHGAHDPVRPLPEPDD---------------------------------DT---------------VP------------------VPVLSV-RA--------------G-S--FRAWADLV---TG------E---RGVR--RTLPVV------LA----------------------GAMAKGASAP---------GL-------RT------------P------------A------VDG-----PRA--------A---------AAA--------------------------------------------------------VRR-FRSLASPLAR-------QLAVLLAL----A--P---MD-----------FAVIQELR----E--A----A---L--P---D----AG--P-----E---HL-AEVMM---GGL--ID-------------------------------------------------------WDADAEGGPDF--------AD--D------VREAL-LA-TSTRTQ--L----------------ARTV--------GLLA--ELR--------------T-------GK--------G---------HGARL----R----AA--------L
>WP_061783879.1
-RSPGAAPAY------------REAPP-----------------ALTGRELADAVYLAAW-------------------------------------------------------------------------QQHTA---------QH-------------------------------------------------------PLARPSGG----KDTAPA--AG-----------------------------PQRPGT--------------------DPSAAVLG-------AAEKTA---------------------GTEPPRLPPAP----------------------APPSGALRPH-----PSP----------------------------------LLH---RSA---------LYQALRPFRLAA-----TD---------PW---------QHS-----------YDAEETA---RG-----YARRLLASPHPGGGHRPVAVTP-----------QWAP-----FV---RPG-----------VQLTVLVDESVS-MLFHQDQV-NDFIGLV-RSS--G--------VF-RGVRVE------RF---------------------TSDSA-------------------------------------------------DPAPVPAAGWGASSGK-------DP---GGI-H-----------IAVVLSDGIGE-GW--ARGS----------VQS-WLGCLAQR-LPVAIIHLLD-PRQWSR---T--------------GI-----RP--------A--------AMEL------------------TV----A------A----HL--G-------------R--A---P-------------A--NRHYT----ARPFQWP----------------------------------------DGLPLPEPE--------------------------------------------------FP-----------HSALSVVLPVLAS-RP--------------E-M--IHAWARFV---MG------T---RQRT----LNAG------AL-----------------------RVVPGDTAA------NA-AG-------ER------------P-------------------TAA-----PTP--------E---------------------------------------------------------AR---------VRR-FRRDSSETAF-------QIAVDLAA----V--P---LT-----------EPVIAAVC----Q--R----F---AGHP---Q--------P-----S---EL-IEVLF---SGL--VT-------------------------------------------EVDSPVV------TPERRIRWEY--------RR--G------VREAL-LSLGGRRSR--I----------------RRTL--------ADIA--AEF--------------A-----------------G---------YDPWFALLRR----IL---------
>WP_078496221.1
----------------------SPYDP----------------GGADWTGLADAAWLAAA--------------------------------------------------RLEARRTPG--------------PVPDH---------PS----------------------------------------HAGRH----------PDTSGPGQ----PSPAGP--PP-----------------------------AGGPDP---------------------LPGPVPR-------TPSDPA---------------------PDAVPGVSGLPGPPAYEREIRTVQ---------ERTRTGPDRL-----PGP------------------------RP--------RAVRTAPPR---------LARSLRGL--GR-----RV---------PT---------GGRSA---------LDEESTA---EH-----GLTD-----------------G-----------LWVP-----YF---LPDR--ER-A----FDLVLLVDRAPT-MPPWGATV-RQIADEA-ARS--G--------AF-RDVRTV------GV--------------------TLPAGA------------------------------------------GEPALRWPGGRDGDPA----ELL-------DG---RSS-R-----------LFLVVTDGLSH-GW--AGHG----------ADR-LLERLASG-GPTALVHLLP-PYLRHR---S--------------SL----FPF--------S----------AQ------------------LD----A------G----GF--G-------------A--P---N-------------R------R---------FR--------------F------R----------PPLGAPDPVRPLPEPDD---------------------------------DT---------------VP------------------VPVLSV-RA--------------G-S--FRAWADLV---TG------E---RGVR--RTLPVV------LA----------------------GAMAKGASAP---------GL-------RT------------P------------V------VDG-----PRA--------A---------AAA--------------------------------------------------------VRR-FRSLASPLAR-------QLAVLLAL----A--P---ID-----------FAVIDELR-------D--LAL------P---D----AG--P-----E---HL-AEVMM---GGL--ID-------------------------------------------------------WDTGAEGGPDF--------AD--D------IREAL-LA-TSTRTQ--L----------------ARTV--------SLLA--ELR--------------S-------GQ--------G---------HGARL----R----AA--------L
>WP_079134774.1
----------------------SPYDP----------------GGADWTGLADAAWLAAA--------------------------------------------------RLEARRTPG--------------PAPDH---------PS----------------------------------------HAGRH----------PDAPGPGQ----PSPVGP--PS-----------------------------AGGPDP---------------------LPGPVPG-------TPSDPA---------------------PDAVPGVSGPAGPPAYEREIRTVQ---------ERTRTGPDRL-----PGP------------------------RP--------RAVRTAPPR---------LARALRGL--GR-----RV---------PT---------GGRST---------LDEESTA---EH-----GLTD-----------------G-----------LWVP-----YF---LPDR--ER-A----FDLVLLVDRAPT-MPPWHGTV-RQIADEA-ARS--G--------AF-RDVRTV------GV--------------------TLPAGV------------------------------------------GEPALRWPGGRDGDPA----ELL-------DG---RSS-R-----------LFLVVTDGLAH-GW--AAPG----------ADR-LLERLASG-GPTALVHLLP-PYLRHR---S--------------SL----FPF--------R----------AQ------------------LD----A------G----GF--G-------------A--P---N-------------R------R---------FR--------------F------R----------PPLGAHDPVRPLPEPDD---------------------------------DT---------------VP------------------VPVLSV-RA--------------G-S--FRAWADLV---TG------E---RGVR--RTLPVV------LA----------------------GAMAKGASAP---------GL-------RT------------P------------V------VDG-----PRA--------A---------AAA--------------------------------------------------------VRR-FRSLASPLAR-------QLAVLLAL----A--P---MD-----------FAVIDELR-------D--LAL------P---D----AG--P-----E---HL-AEVMM---GGL--ID-------------------------------------------------------WDTGAEGGPDF--------AD--D------VREAL-LA-TSTRTQ--L----------------ARTV--------GLLA--ELR--------------T-------GQ--------G---------HGARL----R----AA--------L
>WP_030623484.1
----------------------GPYDP-----------------AADWTELADAAWLAAA--------------------------------------------------RLEAHRATG--------------PAPDH---------PP------------------------------------HAEPRPDTP----------RPTRPAPH--------EP--PP-----------------------------ARTPEP---------------------QPDPLPG-------PPPHPA---------------------PDTVPGVSGLPGPAAYEREIRTVR---------ERTRTGPDRL-----PGA---------------------GRDRA--------VRTA--PLR---------LARSLRGL--GR-----RV---------PT---------GGRSA---------LDEESTA---EH-----GLND-----------------G-----------LWVP-----YF---LPDR--ER-A----FDLVLVVDRAPT-MPPWHGTV-RQIADEA-TRS--G--------AF-RDVRTV------GV---------------TLPTDGEPALR------------------------------------------------WPGGRDGHPA----ELL-------DG---RNA-R-----------LFLVVTDGLAH-GW--AGPG----------ADR-LLERLTSG-GPTALVHLLP-PYLRHR---S--------------SL----FPF--------R----------AQ------------------LD----A------G----GF--G-------------A--P---N-------------R------R---------FH--------------C------R----------PPHGAHDPVRPLPEPDD---------------------------------DT---------------VP------------------VPVLSV-RA--------------G-S--FRAWADLV---TG------E---RGVR--RTLPVV------LA----------------------GAMAKGASAP---------GL-------RT------------P------------V------VDG-----PRA--------A---------AAA--------------------------------------------------------VRR-FRSLASPLAR-------QLAVLLAL----A--P---MD-----------FAVIQELR----E--A----A---L--P---D----AG--P-----E---HL-AEVMM---GGL--ID-------------------------------------------------------WDADAEGGPDF--------AD--D------VREAL-LA-TSTRTQ--L----------------ARTV--------GLLA--ELR--------------T-------GK--------G---------HGARL----R----AA--------L
>WP_076973926.1
-MPYEPPERP---------------AP-------------------DAREIAEVLWLAAR------------------------------------------------LAHAPQDPEPA--RPATGTPRLSGIAGQLE---------PG-------------------------------------------------------APRRRPGA----RPAADP--PG-----------------------------PAPDDS------------------WADGAAPGTG-------APRLHV---------------------RSTGAPDGRTG----------------------APVPALPVRS-----PGV------------------------RP--------LAG---TAE---------LAKALRPL--RR-----RA---------AS---------SVRHR---------LDEEATA---DR-----AAQT-----------------D-----------VWEP-----VL---VPAE--EP-W----LDLVLVVDTGES-MVLWDGAV-AELRAVL-RRV--G--------AF-RSITVR------WL-------------------EHLPGGS--------------------------------------VTVRTIPPPWPDGGVPRSAGADGRLHH-------SP---RG--------------AVLVLSDAIGP-GW--ASGA----------AHR-LLARWARG-VPTALVQPLD-RRLWHR---T--------------GL----RPL--------P--------VALK------------------AS----------------RP--G-------------A--P---N-------------A------D---------LR------------------------------------------ADADRPG--------------------------------------------------LL------------------VPVVEL-AP--------------A-A--LQMWARLV---AR------P---ESSP----FQGY------AV------------------------RADAVPRP----EQGQGQG-------PG------------P------------G------GPG-----PSV--------R-----------------------DERLSPL---------------------------DR---------VLA-FRAEASPQAF-------ELAGYLAA----A--P---LF-----------LPVMRLVQ----Q--V----M---A--P---R----TT--P-----S---HL-AEVFL---SGL--LH--------------------------------------------PVPAQP------RPAEQTEFDF--------PE--T------VRSLL-LG-SLHRQE--S----------------RRVL--------TAVS--GYL--------------A---EHSSAPYRFDATLTD---------PSRGL----P----SR--------I
>GAP48484.1
----RVPAAP------------DHFVP-------------------RWQEFADAVWLAAH--------------------------------------------------RSRYGGAGG--AAPQAPVTAVEEARPQD---------AG----------------------------------------------------AERPARPPADD----DALLGL--PA------------------------ADRDLPPEPPP----------------------ASSAPDASLPAADRAVAGA---------------------VSRFLPHPEGR----------------------FTLRLGPPLL-----PQA----------------------------------EPD---PSG--PGRVTALLARALHHL--AR-----RI---------PS---------RDSLE---------LDEETTA---EQ-----GLVD-----------------G-----------LWMP-----FL---RPAR-VSA------FDLVLLLDDAPT-MRIWEESA-ARLARAA-EHS--G--------AF-RSVRTL------RA--------------------TVPRTG------------------------------------------TATLRWSTGRAVADPA----ELL-------DG---RGS-R-----------IFLVVTDGLAH-GW--AATA----------ADE-LLGRLAHA-GPTALVHLLP-PHLRHR---S--------------SL----YPY--------P----------AV------------------LE----A------G----GF--G-------------V--P---N-------------G------------SLGHWA-----------------------------------------PPGGPDPM-------------------------RPLPDAGDDS---------------VA------------------VPVLSL-KP--------------A-S--LAAWSDLV-----------T---GGRGVRRALPVV------LA----------------------GALSKGAPAP---------GL-------RA------------P-------------------RLP-------------------------------------------RAAT---------------------------AA---------VRR-FFSLATPSAR-------RLATQLAA----V--P---FD-----------FDLVEQLR----R--R----V---M--P---E----TG--P-----D---HL-AEILM---GGL--ID-------------------------------------------------------WEGGGEGRPEF--------AE--G------VREAL-LA-TTTRSQ--L----------------AHTV--------SVVG--ELP------------------------------------------AAGEQGVALR----AA--------L
>WP_055491167.1
-GHLAMTGHL-------------ERVP-------------------TAREWAEAIWLTER--------------------------------------------------IGAGDDALR--DGAPRSGRRERAGAGEP---------AG-------------------------------------------RPSGTPPALDGASPPGAGSG----VPVTPP--PG-----------------------------PRATSP-------------QADRLPWDGGESATS-------RSEEPD---------------------ATALGTAPGRL----------------------SREAAHTEGF-----PAG-------------SSPLFDTDTRPGV--------LRD---PLR---------FARALRPF--NR-----RV---------RS---------RHRHA---------LDDEATA---VR-----SAEL-----------------G-----------RWSP-----VL---VDVP--DR-W----FEVALVVEQSVS-MAVWQRMA-AEFAELL-RRQ--G--------AF-TDVRVW------RL---------------------DTRGG-----------------------------------------KAAQLHSERGGPARAPG----ELF-------HP---QGR-R-----------LILLMSDCVGD-AW--AAGT----------VPR-LLHRWAHH-APVAVLQPLP-SRLWDL---CE-------------AV-----PR--------D------------------------------VR----V------R--AAMP--G-------------L--P---N-------------A-------------LLLLR----------------------------------------HNKRWVRPA----------------------------------A---------------LP------------------VPVLEL-EP--------------G-W--FEGWARMVTREAG----------AHSD----VAAL------LV------------------------NEQGLAQ----------QS-------LP------------P-------------------LAPDHRSRPVT--------A---------------------------------------------------------EQ---------AVRNFLRHASPQAR-------RLAARLAM----V--P---LR-----------PEVVGAVQ----R-------L---LGRA--------AG--P-----L---AF-AEILL---GGL--LS----------------------------------------------ARTD------TDDDGPRYEF--------LD--G------VRDRL-LR-GLGRTE--T----------------LRTL--------QEVS--GVA--------------G--RVMGARA--------G---------LLGTL-------------------L
>WP_068753449.1
-GSRDAPLSL------------------------------------TGWELADAIYLAAW--------------------------------------------------QAYRERQEP------------AAPPGDS---------RP-------------------------------------------------------RPETATDG----EKRSPR--PA--------------------------HAEPATPPP---------------------LPALEEAPPGALEDTAGLRT---------------------HSRLPPQEGEA----------------------AAAETDADSA-----PEE---------------------EAFPA--------LPD---RQR---------LLRALAPF--HL-----RL---------PD---------PREQR---------CDLEETA---RD-----YARSLLAAPVPVRGRRQTVITP-----------RTAP-----LL---RP-------A----VHVTALVDESVS-MLFQQRKA-RDLVGLL-RSS--G--------VF-RSVRVR------RF---------------------HSGAD---------------------------------------------------VRLRDTG------T-------DPLGTWGRDGIH---------VAVVLSDGIGE-AW--ETGR----------VQS-WLADLARQ-FPVAVLHLLD-PRQWRR---T--------------GIRPEAMEI-------AV------AAAAGR------------------AP----A------N--LRYT--A-------------R--P---F-------------Q----------------WP-----------------------------------EEIPLPDEEVQRAA---------------------------------AS---------------VV------------------LPVLPP-RP--------------D-A--VRAWAEFV---VG----------RDRR----VLNA------GA----------------------LRVVPGDPAA----NAVAPQR-------TA------------P---------------------------ETP--------D---------------------------------------------------------AM---------VRR-FRRTSSDTAF-------QLAVDLAA----V--P---LT-----------QPAVDAVC----R-------L---L--A---G----SPKIP---------EL-VEVLF---SGL--MR-------------------------------------------EVDSAVV------TPARRIRWEY--------RR--G------VREAL-LSQGGRRSR--I----------------RRTL--------AAVA-AEFE--------------D---------------------------QDPWFSVLRR---------------
>WP_051804663.1
-------------------------LP-------------------EPFEVAESLWLHAY--------------------------------------------QTLAARLPLSSAPPRTRPETLPGITGPTGPAGPK---------GP------------------------------------------------------TGPTWPPGPAGPAAGPGPAGSPG-----------------------------TGGDGG-----------------------------------LPPAGT---------------------AGLLAREYALF----------------------RELHGAPARA--------------------------------EP--------LPDLRDAPG---------IGRRLRPL--KQ-----VV---------PS---------PVEVE---------LDEEATA---EH-----AAED-----------------G-----------LWLP-----YT---RAAD-ERR------FDLVLVVDDHPT-MAIWEQTV-AEFTAVL-EQL--G--------AF-RDVRIR------RM-----------------GVRAAPGGD----------------------------------------RAVLHGPVADRGPAGSPA----ELL-------DR---TGR-R-----------IVLVLTDALGP-LW--RGPA----------GPE-ALGLWSAA-GPTAVVHLLS-HRDWHR---T--------------AL----------------------------------------------VP----R------RVRLSSPRSG-------------A--P---N------------------------------TE--------------------------------LAVSFPPEEYDPFDPPP---------------------------------SA-------------WTAP------------------VPVLEL-DA--------------D-W--LGRWAALV---AG----------EGGT----TDAS------VL----------------------LLGAPGPEAE---------ED-------PG------------P---------------------PGESRAPSL--------Q---------------------------------------------------------ER---------IRR-FRSHATPTAF-------RLATHLAA----A--V---LD-----------PRLVRDVR----Q--R----L---V--P---E----AQ--P-----A---HV-AELFL---SGL--VE------------------------------------------QPPAGPAP------DAAAPTPLEF--------VD--G------AREAL-LA-GAMRAD--T----------------ARVA--------RSVS--DFF--------------G-----DRSE------------------AARGL---HR----AL---------
>WP_003103440.1
-MAGGPAGVP------------DAHDL-------------------TWRELADALLLASV--------------------------------------------------MRGNAPKPA-------PSKAYRPPGTAG---------AP-------------------------------------------------------VTDPGESG----SLGESG--AG-----------------------------PDPSAP---------------------GDRVEVV-------GVTVQS---------------------GRLASGEPRAPTVLF------------------PLGPEETEVA-----PAQ------------------------PA--------LPR---QAE---------LIRALRPF--KQ-----KV---------RS---------LREEDVE-------LDEARTA---EN-----ASET-----------------G-----------RWFP-----IT---TQGR--RR-W----LDLTVVIDAAPS-LALWRSTV-ADFVTLL-ERL--G--------AF-RSVQLR------LL--------------DTGKAGYAEDGT---------------------------------------VLGPVLRGGTSDTPARGPA----ELL-------DP---SGS-R-----------VVLVLTDGVGD-AW--RRDL----------VSP-VLALWARA-MPVAIVNLMP-QRLWRR---G--------------GL-----EL---------------------------------------HR----A------LVTVRGA--L-------------R--P---N-------------R-------------RYHWD----------------------------------------LLDGWLDPE--------------------------GTEELKTGA---------------VP------------------VPVLEL-GP--------------R-W--LRWWAGLV---TG----------GGEG----LTSK------VL----------------------LARDRPRVTE---------VP-------DE------------P-------------------AEA-----PSA--------R---------------------------------------------------------DR---------VKR-FRSVASPAAY-------RLATLLAA----V--P---VS-----------VGVARALQ-------T--KLV------S---D----SG--P-----A---HL-AEVFT---SGL--LE-------------------------------------P------------------AGDGSSWEDG------------GWRIPAQVREVL-LS-GARRSE--T----------------VRAV--------DAAL--QRF--------------G-----------------G---------DHPALNRLRE----AL--------I
>WP_043678220.1
------------------PEAEADALP-------------------HWKELVDGVWLAAY--------------------------------------------------WDRCGHRAYDSTVPDPADDGALVHPQSD---------PP----------------------------------------------------VSTATEQPPEA----PSDDESRSSA-----------------------------SYARRP----------------------VAASVGVQGVGGTVSSPRL---------------------LPDPEGTEVLH----------------------LDRPLLPDTESARGTPGP----------------------------------GRE---TAR---------LARALHRL--TR-----RV---------PS---------WVTRE---------LDEETTA---ER-----GIVD-----------------G-----------LWMP-----YL---RPAL--TS-A----FDLVLLIDDAPT-MWIWQDTA-DQVVEAA-EQS--G--------AF-RSVRVA------RV--------------------TVPREG------------------------------------------LPTVRRGTEQVATDPA----ELL-------DG---SGG-R-----------VFVVVTDGLAH-GW--AGPA----------ADA-LLGRLGRA-GPTAVVHLLP-SHLRRR---S--------------SL----YPY---------------------------------------EAELGAG-----------GF--G-------------ATNTGLEH------------------------------WP---------------------------------------PPGGPDPMRP---------------------------LPEGSDGS---------------VP------------------VPVLSL-NP--------------G-S--IASWAELV---TG----------KQGV----RRGL------QV-----------------------VLA-GTLTK---------GA-------PA--------------------------------LGLNVPRFPHA--------A---------------------------------------------------------TA---------TVRRFLKVATPSAR-------KLACQLAA----A--P---FE-----------RELIGQIR----SRIK-----------P---E----AR--P-----D---HL-AEILM---GGL--ID-------------------------------------------------------WNGEGEGQPEF--------AE--G------VREAL-LA-TTTRVE--L----------------WNTV--------NALV--GLP--------------A------AGR------------------RGVAL----R----AA--------L
>WP_064273537.1
YRYGRETDGP------------------------------------TPREWAEAVLLQQR--------------------------------------------------IRRAAATPA----ASDPPDDPAAPAPDT---------PP-------------------------------------------------------APAAPPAP----AEDEHA--DD------------------------LHALEPPAPEG---------------------GPPEGTA-------GAAAPE---------------------ARWPGYVHVRT----------------------AGGPGRPAAV-----HAA---------------------WPWGADESQGQVELSD---PLG---------LGRALRPF--GR-----RR---------AS---------VHRFT---------LDEEGTA---VR-----AAEQ-----------------G-----------FWEP-----VF---HGAG--EH-W----FDVVLVVEDSVS-MSVWDGAA-RALTDVF-QRQ--G--------AF-SDVRTW------RL-----------DTWRPGEVVLRPDGS---------------------------------------------------AADRDPQ----ELL-------HP---QGR-R-----------LILLLSDCVGE-GW--SRGT----------VPR-LLDLWARH-GPVAVLNPLP-HHMWDR---CDAIPLDVSLRACAGGL-----PN--------T--------ELGL--R---------------LP----G------P----AP--G-------------D--P---D-------------A------E----GADGPLP----------------------------------------GEGPPEDRP--------------------------------------------------VP------------------VPVLEI-EP--------------E-W--LATWARLV---TG---------TGGGW----LPAA------AL----------------------LTDTDGLAARCAA------AP-------RT------------P-----------ED------DDP-----LAP--------D---------------------------------------------------------ER---------VRN-FRAAASPAAR-------LLASHLAL----A--P---LT-----------LDVMEKVK----K--A----V---L--P---R----LG--P-----L---PL-AEVLL---SGL--LE--------------------------------------------RP--AP------AAAGFTGFAF--------RD--G------VRNQL-LG-GLGRGE--L----------------FRAL--------QGVS--AVA----------------------------AKVIG---------ARPDL---------LP------RYL
>KUJ68393.1
-MTQDPGARV---------ATGSPGDL-------------------DWQQMADALWLAMC--------------------------------------------------EAGTDRGAG--------------RLAAG---------TD-------------------------------------------------------PPAPPDGA----ADRDPQ--PP-----------------------------PEGHPE---------------------HEPSDPP-------AARIEA---------------------RPTRLVPVGEP----------------------VAEDAAVAAV-----PAV----------------------PVPA--------LRGAAAPTA------ERALSRALRPF--KR-----TV---------PS---------RVEQE---------VDEEATA---ER-----AALE-----------------R-----------LWLP-----VC---SPVR--ER-W----MDAVLVVDRGGS-MVLWRRTA-QQLGAAL-ERT--G--------AF-RAVRVL------HL---------------------DSDRG---------------------------------WEVPAPDSDRSGGIDRSGRAGRRPRRRQAAGRPSPVDGMAP---GGR-R-----------AVLVLTDGVGR-AW--LDES----------AKR-AVGHWARR-ATVAIVHVLS-QGRWHN---T--------------GI----DPQ--------R------------------------------VR----V------R--VPEA--G-------------A--P---N-------------G------R---------WS----------------------------------------RADGAPWPG---------------------------------GA---------------PP------------------VPVMEL-DA--------------G-W--LHRWAQLVTQPAP----------RGRDTLALLPGV----------------------------------PAERWD---------AE-------PQ----------------------------------------PTA--------Q---------------------------------------------------------ER---------VFR-FRATASPSAF-------KLASRLAA----A--P---LN-----------IPVMEFVR----D--T--------VHEP---G----SG--P-----G---DL-AEVLL---GGL--LR--------------------------------------------TVGGDP------LDEEDIGYEF--------HP--G------VRELL-LS-AGLRDE--S----------------LYIL--------RSVL--DRL--------------G--RRWKPLH------------------VLRDSLSRPS----AA---------
>WP_081736412.1
TDFPQRGRRF------------TFEDL-------------------NWTDVADIVWLAAA--------------------------------------------------IAPASPASA--AREAGRPDPVQEPKPAD---------ED------------------------------------------------------VRIRNAPSE----RREISP--PP-----------------------------EPRRSP-----------------------------------IPDVPS---------------------PGQDGGEGTGIGAVRGE----------------LPEPAVDGTG-----PGG------------------------AA--------LLE---SLE---------YFRALRTL--KR-----ET---------PS---------RRHNNVV-------LDEEATA---VR-----VAET-----------------G-----------RWWP-----VT---RSRK--ER-W----LDLTLVLDNGPS-MALWRPRV-SAFVELL-RQV--G--------AF-RTIQVR------LL------------------ETAKDNGQ----------------------------------------EDLVLRGGTAGAAARDPN----EIL-------DA---SGR-R-----------AVLLLTDGVGD-AWQ-KKDA----------LYP-ILARWGAA-MPVSIVHLLP-QWLWGR---C--------------GM--NPHKA--------R------------------------------LR----------------VP--N-----------ALA--P---N-------------G------R---------WA---------------------------------FDLTDSWLEPGPPVPA---------------------------------GA---------------VP------------------VPVLEL-RP--------------R-A--LAWWAGLM---TG------E---NAAA----VEGA------IV----------------------LTTERTSRSD---------SP-------DP------------P--------------------VT-----LSP--------A---------------------------------------------------------ER---------VHR-FRSVASPPAL-------RLAQLLAA----V--P---VR-----------LDVAKLVG----Q--R----F---V--P---E----AG--L-----E---HL-LELLL---SGI--MY-----------------------------------APGLREGKS------------TWDTGGVFAF--------PE--A------VRELL-LS-GARRSE--T----------------AKVV--------RVAA--THF--------------G-----------------G---------RIPLLGHLRD----AI---------
>WP_020634031.1
TGLPQGSKRF------------EFEDL-------------------SWIEVADIVWLAAA--------------------------------------------------TAPRRASTD-----------PVRVEEPE---------PP-------------------------------------------------------AEETRMRN----ALQDRG--EI-----------------------------PEAPEP--------------RHSTVRDDSTPAEG-------GEEDDG---------------------GVVEIEAVPGE----------------------LPEPAVDGTG-----PGG------------------------VV--------VLE---SLA---------YFRALRTL--KR-----ER---------AA---------RRLNNVA-------LDEVATA---VR-----AAET-----------------G-----------QWWP-----VT---RSRK--ER-W----LDLTLVLDNGPS-MALWRPRV-SEFVELL-RQV--G--------AF-RTIQVR------LL---------------------ETAKD-------------------------------------IDHEDLVLRGGTSGAPARDPD----EIL-------DS---SGR-R-----------VVLLLTDGVGD-AWQ-KKDA----------LYP-MLARWGRK-MPVSIVHLLP-QWLWGR---C--------------GM------S--------P--------HTAR------------------LR----I------P----KV--L-------------A--P---N-------------G------R---------WI---------------------------------CDLADAWLEPGSKVPD---------------------------------HV---------------VP------------------VPVLEL-RP--------------Q-A--LGWWARLM---TG------E---NDPA----VEGT------VV----------------------LATERISQSD------SD-DP-------PV------------T---------------------------LSP--------V---------------------------------------------------------ER---------VHR-FRSVASPPAL-------RLAQLLAA----V--P---VR-----------LDVAKLVG----Q--R----F---V--P---E----AR--L-----E---HL-LELLL---SGI--MY-----------------------------------APGPREGKS------------TWDTGGVFAF--------PQ--A------VRELL-LS-GARRSE--T----------------AKVV--------RVAA--THF--------------G-----------------G---------RIPLLGHLRD----AI---------
>WP_051787936.1
-DADDARSLP------------------------------------EPFEVAEALWLHAY-------------------------------------------QTLAARLPSAEPPRPR--------------PTPLP---------GP-------------------------------------------------------PATGRDLP----ALPVTA--PD-----------------------------PAAPAG----------------------GTPPDR-------PRPGPA---------------------GPADGTGPPPGLLAREFALV-------------RELHRAPLRA-----EPL------------------------PD--------LRD---AAG---------IARRLRPL--KQ-----VV---------PS---------PFDVE---------LDEEATA---EH-----AAED-----------------G-----------LWLP-----YT---RPAA-ERR------FDLVLVVDDHAT-MAIWEQTV-AEFTAVL-ERL--G--------AF-RDVRIR------RI-----------------GVRTGPGGD----------------------------------------EAVLHGPVAGQGPAASPA----ELL-------DR---TGR-R-----------IVLVLTDALGP-LW--RGGA----------GPA-ALARWAAA-GPTAVVHLLA-ERDWHR---T--------------AL------A--------P--------RRVR------------------LG----S------P----RS--G-------------A--A---N-------------T--ELAVA---------FP--------------------------------P-------EEYDPFDPP---------------------------------PA------------TWTAP------------------VPVLEL-DA--------------D-W--LGRWAALV---AG----------EPGW----TDAS------AL----------------------LLGAPAPEPP---------DD-------PE------------P------------P------GTP-----PAP--------TVQ-------------------------------------------------------ER---------LRR-FRSHATPTAY-------RLATHLAA----A--V---LD-----------PRLVRDVR----H--R----L---V--P---E----AQ--P-----V---HV-AELFL---SGL--VE------------------------------------------QPPDDGPR------TSAVSTALEF--------VD--G------AREAL-LA-GALRGD--T----------------ARVA--------RSVS--DFF----------GDRSE----AARRL------------------HGALL---------AP--------E
>WP_055491865.1
-----------------PFEPPERSAP-------------------DAREIAEVLWLAAR--------------------------------------------------LADSREDPVPSPAATRPHSLSGITGPVE---------PG------------------------------------------------------VPRRARDRSTERDASDGPGHAPS-----------------------------LGLPGH-----------------------------------APQLHV---------------------QRVRAPAHHMG----------------------PALPALPVRS-----PGV------------------------RP--------LPK---AVE---------LGKALRPL--RR-----RA---------PS---------AVRQR---------LDEEATA---ER-----AAQT-----------------D-----------VWEP-----VL---VPED--EP-W----LDLLLVVDTGES-MVLWDGAV-AELRTVL-RRV--G--------AF-RSITVR------WL-------------------EHLPDGR------------------------------------VDVRGTPPPWTGGASRRVRDPG----RQV-------QH---SPR-G-----------ALLVLSDAINT-GW--RSGA----------VDR-LLARWARS-RPTAVVQPLD-RRLWHR---T--------------AL----RPL--------P----------VT------------------LK----A------A----RP--G-------------A--P---N----------------------------SDLR----------------------------------------TDTDHPHPL----------------------------------------------------------------------VPVVEL-AP--------------S-A--LQMWARMV---AQ------P---ETSP----FQGY------AV----------------------CPLADVRPVT---------AP-------PE------------------------------LGSTPADEPGLSP--------L---------------------------------------------------------DR---------VLA-FRAAASPQAF-------ELAGYLSA----A--P---LF-----------LPVMRLVQ----KVMA-----------P---R----TT--P-----S---HL-AEVFL---SGL--LH-------------------------------------------PVHGDRP------GPGEETEFDF--------PE--P------VRALL-LG-SLHRQE--S----------------RRVL--------TAVS--DYL--------------A-----EHSS------------------APYRF----D----AT--------L
>WP_083255164.1
TDFPQRGRRF------------TFEDL-------------------NWTDVADIVWLAAA--------------------------------------------------IAPASPARE-----------AGRPDPVQ---------EP-------------------------------------------------------NPADEDGR----IRNTPS--ER-----------------------------RELSPP------------------------PEPR-------RPPIPD---------------------VPSPGEAGGEE----------------------TGIGAVRGEL-----PEP---------------AVDGTGRGGAA--------LLE---SLE---------YFRALRTL--KR-----ET---------PS---------RRHNNVV-------LDEEATA---VR-----VAET-----------------G-----------RWWP-----VT---RSRK--ER-W----LDLTLVLDNGPS-MALWRPRV-SAFVELL-RQV--G--------AF-RTIQVR------LL------------------ETAKDNGQ----------------------------------------EDLVLRGGTAGAAARDPN----EIL-------DA---SGR-R-----------AVLLLTDGVGD-AWQ-KKDA----------LYP-ILARWGAA-MPVSIVHLLP-QWLWGR---C--------------GM------N--------P--------HKAR------------------LR----V------P----NA--L-------------A--P---N-------------G------R---------WA--------------F-------------------DLTDSWLEPGPPVPA---------------------------------GA---------------VP------------------VPVLEL-RP--------------R-A--LAWWAGLM---TG------E---NAAA----VEGT------IV----------------------LTTERISRSD------SP-DS-------PV------------T---------------------------LSP--------A---------------------------------------------------------ER---------VHR-FRSVASPPAL-------RLAQLLAA----V--P---VR-----------LDVAKLVG----Q--R----F---V--P---E----AG--L-----E---HL-LELLL---SGI--MY-----------------------------------APGLREGKS------------TWDTGGVFAF--------PE--A------VRELL-LS-GARRSE--T----------------ASVV--------RVAA--THF--------------G-----------------G---------RIPLLGHLRD----AI---------
>EFL20927.1
DMTHDPGGRS---------GEHGPRDL-------------------DWQQIADAFWLAVC---------------------------------------------KAETDRGPGRPAPG--------------PLPAP---------PG--------------------------------------------------------ADTPPPT----GDRSPE--PP-----------------------------PENDGG-------------------RRPAPEPAV-------SAPQPV-----------------ELVEVPEVPEDPAGT----------------------EPALVTDVMV-----PAP----------------------------------RPTAAGPLV-----AERAVSRALRPL--KR-----TA---------PS---------PVEME---------VDEEATA---ER-----AARE-----------------G-----------LWVP-----EC---APVQ--ER-W----MDAVLVLDCGSS-MVVWRRTA-ARLVTVL-ERT--G--------AF-RNVRVH------RM---------------------NTDHP------------------------------------------------LPADHHDSPV----DGM-------AP---RGK-R-----------AVLVLTDGIGA-AW--GDES----------AQR-ALGRWARR-ASVAVLHVLR-QGRWQH---T--------------GI----APE--------R------------------------------VR----V------R--VPEP--E-------------S--T---N-------------I------D---------WR----------------------------------------RGDGGSWPG---------------------------------GE---------------PP------------------VPVLEL-DA--------------R-W--LGNWARLVGRPSD----------RGHDTLALLPGA----------------------------------QAEPWD------------------PE------------P---------------------E-----PSA--------W---------------------------------------------------------DR---------VFR-FRSTASPSAF-------RLAARLAA----A--P---LN-----------IPVMEFVQ-------G--------IHQP---E----GS--P-----G---DL-AEILL---GGL--LR-------------------------------------------KVGTADP------LDETGIGYEF--------HD--G------VRELL-LSAGLRDESLYT----------------LRSV-------LDRLG--RHW--------------K---------------------------PLHLL----R----DL--------L
>WP_069761741.1
-GSVPPVASL----------GEACAEW-------------------TVHAAGEVVWLAAQ--------IDQ---------------------------------------RLRAARAPR----TADVDEDREDTGPAA---------PP--------------------------------------------------VPDIAPDEYPDDR--------PE--PG-----------------------PTAEEVPSSPEP--------------------------WP-------EPHIPS---------------------APVPARPDVVV----------------------PSERYRPADA-----FVG------------------------PA--------LKR---SRL---------IEKGLRPL--RL-----RL---------PS---------RSTRV---------LDEEATA---ES-----RAEQ-----------------G-----------NWLP-----FF---QPAP--ER-W----LTLTLVVDSGAS-MGLWARSA-REFEAAL-VGS--G--------AF-RDVRVC------RW--------------------SSPRGG------------------------------------------------------RRHA----VVP-------EE---TDR-H-----------TVFVLTDMYAH-HW--RDGS----------AHR-QLARWASM-VPTAVVSTLP-EHLWSY--LS--------------TV-----PL-------------------RS--L---------------LR----S------P----EP--A-------------A--A---N-------------A------L---------WW--------------H------R----------P--DDFALPGFPEERKP---------------------AW---------------------------LP------------------VPVLEL-TP--------------D-A--VSQWARFV-----------RREHAAEYTMRVLPVS------AT---------------------------SPVAP---------LR-------PP------------A---------------------T-----PQP--------L---------SAA---------------------------------------------DH---------ARR-LRAQLSPVAL-------HLAQLGAA----V--P---LN-----------LTILQLLR----R--E----L---L--P---E----AR--P-----W---HV-AELLV---SGL--LV---------------------------------------PTPAGPNAEKA------PASARVDLEF--------AT-EG------LRQEL-LAEGTRRDT-------------------ALAM--------KVAF--DHL------------SNA------VRD------------------ATGDVLRQVL----DL--------V
>EME53021.1
AGFSQEVKRS------------GFEDL-------------------NWTEVADIVWLAAV--------------------------------------------------ISPRRDDGG--------------SAPAE---------EP-------------------------------------------------------ERTSDDVR----IRNAPA--ER-----------------------GEIPALPEARSS---------------------QISETAP-------SNEMPP----------------NEDDGQSVGIEAVPGA----------------------LPEPAVDGTG-----PGG------------------------VV--------LLE---SLE---------YFRALRRL--KR-----EM---------PS---------RRHNDVV-------LDEVATA---VR-----VAET-----------------G-----------RWWP-----VT---RSRK--ER-W----LDLTLVLDNGPS-MALWRPRV-SAFVELL-RQV--G--------AF-RTIQIR------LL---------------------ETAKD--------------------------------------DEEDLVLRGGTPGAPARDPD----EIV-------DS---SGR-R-----------AVLLVTDGVGE-AWQ-KKDA----------LYP-MLARWGRK-MPVSIVHLLP-QWLWGR---C--------------GM-----D---------P--------RKAW------------------LR----V------P----NA--L-------------A--P---N-------------G------R---------WG---------------------------------CDLADAWLEPGSKVPG---------------------------------HT---------------VP------------------VPVLEL-RP--------------R-P--LGWWAGLM---TG------E---NAAA----VEGT------VV----------------------LATERISQSD---------SG-------DP------------P--------------------VT-----LSP--------A---------------------------------------------------------ER---------VHR-FRSVASPPAL-------RLAQLLAA----V--P---VR-----------LDVAKLVG----Q--R----F---V--P---E----AG--V-----E---HL-LELLL---SGM--MY-----------------------------------APALREGKS------------TWDTDGVFAF--------PE--A------VRELL-LS-GARRSE--T----------------ASVV--------RVAA--THF--------------G-------DR----IRLLG---------HLRDA-------------------I
>WP_007034183.1
-RKAGFSQEV--------KR-SGFEDL-------------------NWTEVADIVWLAAV--------------------------------------------------ISPRRDDGG--------------SAPAE---------EP-------------------------------------------------------ERTSDDVR----IRNAPA--ER--------------------------GEIPALPEA------------------RSSQISETAP-------SNEMPP----------------NEDDGQSVGIEAVPGA----------------------LPEPAVDGTG-----PGG------------------------VV--------LLE---SLE---------YFRALRRL--KR-----EM---------PS---------RRHNDVV-------LDEVATA---VR-----VAET-----------------G-----------RWWP-----VT---RSRK--ER-W----LDLTLVLDNGPS-MALWRPRV-SAFVELL-RQV--G--------AF-RTIQIR------LL-----------------ETAKDDEED------------------------------------------LVLRGGTPGAPARDPD----EIV-------DS---SGR-R-----------AVLLVTDGVGE-AWQ-KKDA----------LYP-MLARWGRK-MPVSIVHLLP-QWLWGR---C--------------GM-----D---------P--------RKAW------------------LR----V------P----NA--L-------------A--P---N-------------G------R---------WG---------------------------------CDLADAWLEPGSKVPG---------------------------------HT---------------VP------------------VPVLEL-RP--------------R-P--LGWWAGLM---TG------E---NAAA----VEGT------VV----------------------LATERISQSD------SG-DP-------PV------------T---------------------------LSP--------A---------------------------------------------------------ER---------VHR-FRSVASPPAL-------RLAQLLAA----V--P---VR-----------LDVAKLVG----Q--R----F---V--P---E----AG--V-----E---HL-LELLL---SGM--MY-----------------------------------APALREGKS------------TWDTDGVFAF--------PE--A------VRELL-LS-GARRSE--T----------------ASVV--------RVAA--THF--------------G-----DRIR------------------LLGHL----R----DA--------I
>WP_030825272.1
-MTHDPGGRP------------AGPGP----------------RDLDWRQLADALWLAVC--------------------------------------------------KAGTDRGPG----RPDPGPRPAAPEAAP---------PP-------------------------------------------------------PGAEPPEE----PRPDRD--QA-----------------------------RPVPPD------------GGGDEDGDGDGDGDGGRDGPVGAVPPRPV----------------ELAGVAAPPGEAEPAT----------------------VAEAFAPARR-----PAA----------------------DGPP--------LPE----RA---------LSRALRPL--KR-----TS---------PS---------PVETE---------VDEEATA---ER-----AARE-----------------G-----------LWLP-----DR---VPVR--ER-W----MDAVLVVDGGSS-MVVWRRTA-AHLVTVL-ERT--G--------AF-RDVRVL------RL---------------------NTDHP--------------------------------------------------LPEDRSPV----AGM-------AP---RGK-R-----------VVLVLTDGIGA-AW--ADES----------AQR-ALARWARH-ASVAVLHVLR-QGRWHH---T--------------GV----APE--------R------------------------------VR----V------R--VPEP--G-------------A--P---N-------------G------T---------WR----------------------------------------RADGGAWPG---------------------------------GE---------------PP------------------VPVLEL-DA--------------R-W--MANWARLVARPSP----------RGEDTMALLPGV----------------------------------PAERWE------------------PE------------P---------------------E-----PTA--------W---------------------------------------------------------DR---------VFR-FRATASPSAF-------RLASRLAA----A--P---LN-----------IPVMEFVQ-------G--------IHQP---E----GN--P-----G---DL-AEVLL---GGL--LR-------------------------------------------KVGTADP------LDETGIGYEF--------HD--G------VRELL-LS-AGMRDE--S----------------LYIL--------GSVL--DRL--------------G-------RRWKPLL-------------MLRDL-------------------L
>WP_005157860.1
TGFPPRAKRI------------EFKDL-------------------SWTDVADIVWLAAA--------------------------------------------------IAPRGTSDE--------------SASAD---------EP--------------------------------------------------ANQDVRIRNRPSE----RGEIPE--PP-----------------------------ESQLSA---------------------VWDETSP-------DQDDDA---------------------EVVEIEAVTGE----------------------LPEPAVDGTG-----PGG------------------------AV--------LIE---SLD---------YFRALRTL--KR-----QR---------AS---------LRHNNVV-------LDEVATA---VR-----AAET-----------------G-----------RWWP-----VT---RSRK--ER-W----LDLTLVLDNGPS-MALWRPRV-SAFVELL-RQV--G--------AF-RTIQVR------LL-----------------ETAKDNDQE-----------------------------------------DLVLRGGTSGASARDPD----EIM-------DS---SGR-R-----------VVLLLTDGVGD-AWQ-KKDT----------LYP-MLARWGAK-MPVSIVHLLP-EWLWGR---C--------------GM------S--------P--------HKAR------------------LR----V------P----NV--L-------------A--P---N-------------G------R---------WA---------------------------------CELADAWLEPGAKVPG---------------------------------HV---------------VP------------------VPVLEL-RP--------------R-A--LGWWAGLM---TG------E---NDAA----AEGT------VV----------------------LTTERISQSD------SD-DP-------PV------------T---------------------------LSP--------V---------------------------------------------------------ET---------VHR-FRSVASPPAL-------RLAQLLAA----V--P---VR-----------LDVAKLVG----Q--R----F---V--P---E----AR--L-----E---HL-LELLL---SGI--MY-----------------------------------APGLREGKS------------TWDTGGVFAF--------PE--A------VRELL-LS-GARRSE--T----------------AKVV--------RVAA--THF--------------G-----------------G---------RIPLLGHLRD----AI---------
>WP_043498196.1
-PAEPSPAGV------------------------------------SWDELRDAVYLAAC-------------------------------------------QDAAAPYRDWAPRRPGAGPARARPGGGRTEAPPRP---------PR-------------------------------------------------DRRREDTAPGGDATGGPARDAPGDSREE-----------------------------PPAPPP---------------------VTADDSAHGDEPDRGPASEV---------------------AEGPGAVDRTT---------------------SGAGTPVFRTS-----PGA------------------------DAAAGASSPPARG---GLA---------LARALRPLRLRR----------------PE---------PGAQE---------LDEEATA---DR-----IAAD-----------------D-----------LWLP-----VC---R-QPDERR------LSLTLLVDTHPS-MELWADTV-RALRGLL-EQT--A--------AF-QRITVA------PL-------------------DVATAGS-----------------------------------------------LVRRQRRRAPT--------------AG---AGRDD-----------LLLVVTDGFAQ-SW--RNGN----------AAA-FLSASAGT-RPTAVLSLMP-QEVWEF------------------TL--P--SA---------------------------------------VR----A------RLDAPHP--A-------------V--PNR-R------------------------------LS--------------------------VLS---TDSPGITLDPLPPRHPD---------------------------------EA---------------VP------------------VPVLEL-TP--------------G-S--LGRWARLV---AA----------QGRQ----HETA------VL-------------------LTGPRGDLGASRQ--HP----PLP------ESP------------P---------------------------ARG------------------------------------------------------------------RD---------AVRQFLARASPNAV-------ALARRLAA----A--P---LN-----------LPVMRLIQ----K--S----L------P---G----AE--A-----W---NL-AEIAL---FGL--LR------------------------------------------RTDRRIDA------EDDRLVSYDF--------EE--G------VREEL-LG-LGTRAE--T----------------LTVL--------RQVA--AHL----------------------GPRLAAGTAGG---------ERLV-----EW--R-----------
>WP_065966463.1
-SSERGRPDL------------------------------------DWQQIADSLWLAVC--------RAE---------------------------------------TDPGAGRPA--------------PAPPS---------AE-------------------------------------------------------STAETPRA--------PD--PP-----------------------------PGSPRE------------------------VEED-------EAPEPE---------------------GELVLTAPRHVELVGLPAPPGETF---------GQAVATDVAV-----PLP----------------------------------RPAAVSPPT-----AERALSRALRPL--KR-----TS---------PS---------PVHTE---------VDEEATA---ER-----AARE-----------------R-----------LWLP-----RC---VPVP--ER-W----MDVVVVVDCSSS-MVVWRQTA-RRLVTVL-ERT--G--------AF-RTVRVR------RV-------------NADRPLPAEPAGP---------------------------------------------REGAGRGGARSPV----DGI-------PP---RGR-R-----------AVLVLTDGIGT-AW--GDET----------GKR-ALARWARR-ATVAVVHVLN-QGRWHH---T--------------GI------------A--P--------ERVR------------------VR----V------P----EP--G-------------A--P---N-------------G------T---------WR----------------------------------------SGDGAPWPG---------------------------------GE---------------PP------------------VPVLEL-EA--------------R-W--LGRWARLVTQPSA----------HGRDTLALLPGV----------------------------------PAERWE---------RE-------PE------------P------------------------------------------------TAR---------------------------------------------DR---------VFR-FRATASPRAF-------RLASRLAA----A--P---LN-----------IPVMEFVQ-------G--------MHEP---Q----GS--P-----G---EL-AEILL---GGL--LR-------------------------------------------KVGSADP------MDETGIGYEF--------HD--G------VRELL-LS-AGMRDE--S----------------LYVL----RSVLDRLG-HRWK------------PLH------VLR--------D-ALSHP-SGTLPEL----P----ET--------E
>AJK55727.1
TGSSQGDKRF------------GFEDL-------------------TWIDVADIVWLAAA--------------------------------------------------ISPRRAAGE--------------AEPAE---------EP-------------------------------------------------------RRPSGKTR----IRNAPA--ER-----------------------------GETPEP----------------------RESPPSRIVDAEVPAEDDG---------------------EVVAIEAVPGE----------------------LPEPAVDGTG-----PGG------------------------VV--------LLE---SLE---------YFRALRSL--KR-----ET---------AS---------RRHNNVV-------LDEVATA---VR-----VAET-----------------G-----------RWWP-----VT---RSRT--ER-W----LDLTLVLDNGPS-MALWRPRV-SAFVELL-RQV--G--------AF-RTVQVR------LL-----------------ETAKDSEEG------------------------------------------LVLRGGTPGSPARDPD----EIV-------DS---SGR-R-----------AVLLLTDGVGD-AWQNKDA-----------LYP-MLARWGRS-MPVSIVHLLP-PWLWGR---C--------------GM----EPH--------K----------AW------------------LR----------------VP--N-----------ALA--P---N-------------S------R---------WG---------------------------------CDLADAWLEPGSQVPG---------------------------------HL---------------VP------------------VPVLEL-RP--------------R-S--LGWWAGLM---TG------E---NTGA----AGGT------VV-------------------------LATERIS----RSDFADP-------PV------------T---------------------------LSP--------A---------------------------------------------------------ER---------VHR-FRSVASPPAL-------RLAQLLAA----V--P---VR-----------LDIAKLVG----Q--R----F---V--P---E----AG--V-----E---HL-LELLL---SGM--MY-----------------------------------APALRKGES------------TWDTDGVFAF--------PE--A------VRELL-LS-GARRSE--T----------------ASVV--------RVAA--THF--------------------------------G-D-------RIRLLGHLRD----AI---------
>KIX48996.1
-LPRERAPDAASAPAASPDR-ATGVRS--------EDDSPYDQGGADWTGLADAAWLAAA--------------------------------------------------RIGADRATG--------------PAPDE---------PP----------------------------------------------------HAEELPDTPGP----LLEAVP--DP-----------------------------PTRPEP--------------------DVVPGVTG-------LPGVPA-------------------YEREILTSVERTR----------------------TGPARLPGRG-----PRT----------------------------------VRRG--PSP---------LARSLRGL--GR-----RV---------PT---------GGRSA---------LDEESTA---EH-----GLTD-----------------G-----------LWVP-----YF---LPDR--ER-A----FDLVLLVDRAPT-MPPWRGTV-RQIADEA-AHS--G--------AF-RDVRTV------GV--------------------TLPPGA------------------------------------------GEPALRWPGGRDGDPA----ELI-------DG---RSS-R-----------LFLVVTDGLAP-GW--AGAG----------ADR-LLERLASG-GPTALVHLLP-PYLRHR---S--------------SL----FPF--------R----------AQ------------------LD----A------G----GF--G-------------A--P---N-------------R------R---------FH--------------C------R----------PPLGAHDPVRPLPEPDD---------------------------------ET---------------VP------------------VPVLSV-RA--------------G-S--FRAWADLV---TG------E---RGVR--RMLPVV------LA----------------------GAMAKGASAP---------GL-------RR------------P------------V------VDG-----PRA--------A---------AAA--------------------------------------------------------VRR-FRSLASPLAR-------QLAGLLAL----A--P---MD-----------FAVIEELR-------D--LAL------P---E----AG--P-----E---HL-AEVMM---GGL--ID-------------------------------------------------------WDTGTQDGPDF--------AG--G------VREAL-LA-VSTRTQ--L----------------ARTV--------NLLA--ELR--------------T-------GQ--------G---------HGARL----R----AA--------L
>WP_030711849.1
----------------------SPYDQ----------------GGADWTGLADAAWLAAA--------------------------------------------------RIGADRATG--------------PAPDD---------PP----------------------------------------------------HAEEHPDTPGP----LLEAVP--DP-----------------------------PTRPEP--------------------DVVPGVTG-------LPGAPA-------------------YEREILTSVERTR----------------------TGPARLPGLG-----PRT----------------------------------VRRG--PSP---------LARSLRGL--GR-----RV---------PT---------GGRSA---------LDEESTA---EH-----GLTD-----------------G-----------LWVP-----YF---LPDR--ER-A----FDLVLLVDRAPT-MPPWRGTV-RQIADEA-AHS--G--------AF-RDVRTV------GV--------------------TLPAGA------------------------------------------GEPALRWPGGRDGDPA----ELI-------DG---RSS-R-----------LFLVVTDGLAH-GW--AGAG----------ADR-LLERLASG-GPTALVHLLP-PYLRHR---S--------------SL----FPF--------R----------AQ------------------LD----A------G----GF--G-------------A--P---N-------------R------R---------FH--------------C------R----------PPLGAHDPVRPLPEPDD---------------------------------DT---------------VP------------------VPVLSV-RA--------------G-S--FRAWADLV---TG------E---RGVR--RMLPVV------LA----------------------GAMAKGASAP---------GL-------RR------------P------------V------VDG-----PRA--------A---------AAA--------------------------------------------------------VRR-FRSLASPLAR-------QLAGLLAL----A--P---MD-----------FAVIEELR-------D--LAL------P---E----AG--P-----E---HL-AEVMM---GGL--ID-------------------------------------------------------WDTGTQDGPDF--------AD--G------VREAL-LA-VSTRTQ--L----------------ARTV--------NLLA--ELR--------------T-------GQ--------G---------HGARL----R----AA--------L
>WP_032771199.1
----------------------SPNDP----------------GGADWTGLADAAWLAAA--------------------------------------------------RIGADRATG--------------TAPDP---------PP----------------------------------------------------HAEEDPDTPGP----QLEAVP--DP-----------------------------PARPEP--------------------DIVPGASG-------LPGAPA-------------------YEREIRTSVERTR----------------------TGPDRLPGRG-----PRT----------------------------------VRRG--PST---------LARSLRGL--GR-----RV---------PT---------GGRSA---------LDEESTA---EH-----GLTD-----------------G-----------LWVP-----YF---LPDR--ER-A----FDLVLLVDRAPT-MPPWHGTV-RQIADEA-ARS--G--------AF-RDVRTV------GV--------------------TLPTGA------------------------------------------GEPALRWPGGRDGDPA----ELI-------DG---RSS-R-----------LFLVVTDGLAH-GW--AGPG----------ADR-LLERLASG-GPTALIHLLP-PYLRHR---S--------------SL----FPF--------R----------AQ------------------LD----A------G----GF--G-------------A--P---N-------------R------R---------FH--------------C------R----------PPLGAHDPVRPLPEPDD---------------------------------ET---------------VP------------------VPVLSV-RA--------------G-S--FRAWADLV---TG------E---RGVR--RILPVV------LA----------------------GALAKGASAP---------GL-------RR------------P------------V------VDG-----PRA--------A---------AAA--------------------------------------------------------VRR-FRSLASPLAR-------QLAGLLAL----A--P---MD-----------FAVIEELR-------D--LAL------P---D----AG--P-----E---HF-AEVMM---GGL--ID-------------------------------------------------------WGTGGENGPDF--------AD--G------VREAL-LA-ISTRTQ--L----------------ARTV--------NLLA--ELR--------------T-------GQ--------G---------HGARL----R----AA--------L
>WP_032798208.1
----ATGDRHEDGSPN-----DPGGA--------------------DWTGLADAAWLAAA--------------------------------------------------RIGADRATG--------------TAPDP---------PP----------------------------------------------------HAEEDPDTPGP----QLEAVP--DP-----------------------------PARPEP--------------------DIVPGASG-------LPGAPA-------------------YEREIRTSVERTR----------------------TGPDRLPGRG-----PRT----------------------------------VRRG--PST---------LARSLRGL--GR-----RV---------PT---------GGRSA---------LDEESTA---EH-----GLTD-----------------G-----------LWVP-----YF---LPDR--ER-A----FDLVLLVDRAPT-MPPWHGTV-RQIADEA-ARS--G--------AF-RDVRTV------GV--------------------TLPTGA------------------------------------------GEPALRWPGGRDGDPA----ELI-------DG---RSS-R-----------LFLVVTDGLAH-GW--AGPG----------ADR-LLERLASG-GPTALIHLLP-PYLRHR---S--------------SL----FPF--------R----------AQ------------------LD----A------G----GF--G-------------A--P---N-------------R------R---------FH--------------C------R----------PPLGAHDPVRPLPEPDD---------------------------------ET---------------VP------------------VPVLSV-RA--------------G-S--FRAWADLV---TG------E---RGVR--RILPVV------LA----------------------GALAKGASAP---------GL-------RR------------P------------V------VDG-----PRA--------A---------AAA--------------------------------------------------------VRR-FRSLASPLAR-------QLAGLLAL----A--P---MD-----------FAVIEELR-------D--LAL------P---D----AG--P-----E---HF-AEVMM---GGL--ID-------------------------------------------------------WGTGGENGPDF--------AD--G------VREAL-LA-ISTRTQ--L----------------ARTV--------NLLA--ELR------------TGQ-----------------G---------HGARL----R----AA--------L
>WP_044370540.1
ASPDRATGVRSEDDSP-----YDQGGA-------------------DWTGLADAAWLAAA--------------------------------------------------RIGADRATG--------------PAPDE---------PP----------------------------------------------------HAEELPDTPGP----LLEAVP--DP-----------------------------PTRPEP--------------------DVVPGVTG-------LPGVPA-------------------YEREILTSVERTR----------------------TGPARLPGRG-----PRT----------------------------------VRRG--PSP---------LARSLRGL--GR-----RV---------PT---------GGRSA---------LDEESTA---EH-----GLTD-----------------G-----------LWVP-----YF---LPDR--ER-A----FDLVLLVDRAPT-MPPWRGTV-RQIADEA-AHS--G--------AF-RDVRTV------GV--------------------TLPPGA------------------------------------------GEPALRWPGGRDGDPA----ELI-------DG---RSS-R-----------LFLVVTDGLAP-GW--AGAG----------ADR-LLERLASG-GPTALVHLLP-PYLRHR---S--------------SL----FPF--------R----------AQ------------------LD----A------G----GF--G-------------A--P---N-------------R------R---------FH--------------C------R----------PPLGAHDPVRPLPEPDD---------------------------------ET---------------VP------------------VPVLSV-RA--------------G-S--FRAWADLV---TG------E---RGVR--RMLPVV------LA----------------------GAMAKGASAP---------GL-------RR------------P------------V------VDG-----PRA--------A---------AAA--------------------------------------------------------VRR-FRSLASPLAR-------QLAGLLAL----A--P---MD-----------FAVIEELR-------D--LAL------P---E----AG--P-----E---HL-AEVMM---GGL--ID-------------------------------------------------------WDTGTQDGPDF--------AG--G------VREAL-LA-VSTRTQ--L----------------ARTV--------NLLA--ELR------------TGQ-----------------G---------HGARL----R----AA--------L
>WP_073777497.1
-LPRERAPDAASAPAASPDR-ATGVRS--------EDDSPYDQGGADWTGLADAAWLAAA--------------------------------------------------RIGADRATG--------------PAPDE---------PP----------------------------------------------------HAEELPDTPGP----LLEAVP--DP-----------------------------PTRPEP--------------------DVVPGVTG-------LPGAPA-------------------YEREILTSVERTR----------------------TGPARLPGRG-----PRT----------------------------------VRRG--PSP---------LARSLRGL--GR-----RV---------PT---------GGRSA---------LDEESTA---EH-----GLTD-----------------G-----------LWVP-----YF---LPDR--ER-A----FDLVLLVDRAPT-MPPWRGTV-RQIADEA-AHS--G--------AF-RDVRTV------GV--------------------TLPPGA------------------------------------------GEPALRWPGGRDGDPA----ELI-------DG---RSS-R-----------LFLVVTDGLAP-GW--AGAG----------ADR-LLERLASG-GPTALVHLLP-PYLRHR---S--------------SL----FPF--------R----------AQ------------------LD----A------G----GF--G-------------A--P---N-------------R------R---------FH--------------C------R----------PPLGAHDPVRPLPEPDD---------------------------------ET---------------VP------------------VPVLSV-RA--------------G-S--FRAWADLV---TG------E---RGVR--RMLPVV------LA----------------------GAMAKGASAP---------GL-------RR------------P------------V------VDG-----PRA--------A---------AAA--------------------------------------------------------VRR-FRSLASPLAR-------QLAGLLAL----A--P---MD-----------FAVIEELR-------D--LAL------P---E----AG--P-----E---HL-AEVMM---GGL--ID-------------------------------------------------------WDTGTQDGPDF--------AG--G------VREAL-LA-VSTRTQ--L----------------ARTV--------NLLA--ELR--------------T-------GQ--------G---------HGARL----R----AA--------L
>WP_078942262.1
----------------------SPYDQ----------------GGADWTGLADAAWLAAA--------------------------------------------------RIGADRATG--------------PAPDE---------PP----------------------------------------------------HAEELPDTPGP----LLEAVP--DP-----------------------------STRPEP--------------------DVVPGVTG-------LPGAPA-------------------YEREILTSVERTR----------------------TGPARLPGRG-----PRT----------------------------------VRRG--PSP---------LARSLRGL--GR-----RV---------PT---------GGRSA---------LDEESTA---EH-----GLTD-----------------G-----------LWVP-----YF---LPDR--ER-A----FDLVLLVDRAPT-MPPWRGTV-RQIADEA-AHS--G--------AF-RDVRTV------GV--------------------TLPPGA------------------------------------------GEPALRWPGGRDGDPA----ELI-------DG---RSS-R-----------LFLVVTDGLAP-GW--AGAG----------ADR-LLERLVSG-GPTALVHLLP-PYLRHR---S--------------SL----FPF--------R----------AQ------------------LD----A------G----GF--G-------------A--P---N-------------R------R---------FH--------------C------R----------PPLGAHDPVRPLPEPDD---------------------------------ET---------------VP------------------VPVLSV-RA--------------G-S--FRAWADLV---TG------E---RGVR--RMLPVV------LA----------------------GAMAKGASAP---------GL-------RR------------P------------V------VDG-----PRA--------A---------AAA--------------------------------------------------------VRR-FRSLASPLAR-------QLAGLLAL----A--P---MD-----------FAVIEELR-------D--LAL------P---E----AG--P-----E---HL-AEVMM---GGL--ID-------------------------------------------------------WDTGTQDGPDF--------AG--G------VREAL-LA-VSTRTQ--L----------------ARTV--------NLLA--ELR--------------T-------GQ--------G---------HGARL----R----AA--------L
>WP_060948653.1
-MTHDPGGRP------------AGPGP----------------RDLDWRQLADALWLAVC--------------------------------------------------KAETDRGPG----RPDPGPRPAAPEAAP---------PP----------------------------------------PGAEP----------PEEPRPDR----DQARPV--PP-----------------------------DGGGDE----------------DGDGGRDGPVGA-------VPPRPV----------------ELAGVAAPPGEAEPAT----------------------VAEAFAPARR-----PAA----------------------DGPP--------LPE----RA---------LSRALRPL--KR-----TS---------PS---------PVETE---------VDEEATA---ER-----AARE-----------------G-----------LWVP-----DR---VPVR--ER-W----MDAVLVVDGGSS-MVVWRRTA-AHLVTVL-ERT--G--------AF-RDVRVL------RL---------------------NTDHP--------------------------------------------------LPEDRSPV----AGM-------AP---RGK-R-----------VVLVLTDGIGA-AW--ADDS----------AQR-ALARWARH-ASVAVLHVLR-QGRWHH---T--------------GV------------A--P--------ERVR------------------VR----V------P----EP--G-------------A--P---N-------------G------T---------WR---------------------R-------------------ADGGAWPG---------------------------------GE---------------PP------------------VPVLEL-DA--------------R-W--MANWARLVARPSP----------RGEDTMALLPGV----------------------------------PAERWE------------------PE------------P---------------------E-----PTA--------W---------------------------------------------------------DR---------VFR-FRATASPSAF-------RLASRLAA----A--P---LN-----------IPVMEFVQ-------G--------IHQP---E----GS--P-----G---DL-AEVLL---GGL--LR-------------------------------------------KVGTADP------LDETGIGYEF--------HD--G------VRELL-LS-AGMRDE--S----------------LYIL--------GSVL--DRL--------------G-------RRWKPLL-------------MLRDL-------------------L
>WP_066027899.1
----DPGGRP------------AGPGP----------------RDLDWRQLADALWLAVC--------------------------------------------------KAETDRGPG----RPDPGPRPAAPEAAP---------PP-------------------------------------------------------PGAEPPEE----PRPDRD--QA-----------------------------RPVPPD------------------GGGDGDGDGGRDGPVGAVPPRPV----------------ELAGVAAPPGEAEPAT----------------------VAEGFAPARR-----PAA----------------------DGPP--------LPE----RA---------LSRALRPL--KR-----TS---------PS---------PVETE---------VDEEATA---ER-----AARE-----------------G-----------LWVP-----DR---VPVR--ER-W----MDAVLVVDGGSS-MVVWRRTA-AHLVTVL-ERT--G--------AF-RDVRVL------RL---------------------NTDHP--------------------------------------------------LPEDRSPV----AGM-------AP---RGK-R-----------VVLVLTDGIGA-AW--ADDS----------AQR-ALARWARH-ASVAVLHVLR-QGRWHH---T--------------GV----APE--------R------------------------------VR----V------R--VPEP--G-------------A--P---N-------------G------T---------WR----------------------------------------RADGGAWPG---------------------------------GE---------------PP------------------VPVLEL-DA--------------R-W--MANWARLVARPSP----------RGEDTMALLPGV----------------------------------PAERWE------------------PE------------P---------------------E-----PTA--------W---------------------------------------------------------DR---------VFR-FRATASPSAF-------RLASRLAA----A--P---LN-----------IPVMEFVQ-------G--------IHQP---E----GS--P-----G---DL-AEVLL---GGL--LR-------------------------------------------KVGTADP------LDETGIGYEF--------HD--G------VRELL-LS-AGMRDE--S----------------LYIL--------GSVL--DRL--------------G-------RRWKPLL-------------MLRDL-------------------L
>WP_067075421.1
----DPGGRP------------AGPGP----------------RDLDWRQLADALWLAVC--------------------------------------------------KAGTDRGPG----RPDPGPRPAAPEAAP---------PP-------------------------------------------------------PGAEPPEE----PRPDRD--QE-----------------------------RPVPPD------------------GDGDEDGDGGRDGPVGAVPPRPV----------------ELAGVAAPPGETEPAT----------------------VAEAFAPARR-----PVA----------------------DGPP--------LPE----RA---------LSRALRPL--KR-----TS---------PS---------PVETE---------VDEEATA---ER-----AARE-----------------G-----------LWVP-----DR---VPVR--ER-W----MDAVLVVDGGSS-MVVWRRTA-AHLVTVL-ERT--G--------AF-RDVRVL------RL---------------------NTDHP--------------------------------------------------LPEDRSPV----AGM-------AP---RGK-R-----------VVLVLTDGIGA-AW--ADDS----------AQR-ALARWARR-ASVAVLHVLR-QGRWHH---T--------------GV----APE--------R------------------------------VR----V------R--VPEP--G-------------A--P---N-------------G------T---------WR----------------------------------------RADGGAWPG---------------------------------GE---------------PP------------------VPVLEL-DA--------------R-W--MANWARLVARPSP----------RGEDTMALLPGV----------------------------------PAERWE------------------PE------------P---------------------E-----PTA--------W---------------------------------------------------------DR---------VFR-FRATASPSAF-------RLASRLAA----A--P---LN-----------IPVMEFVQ-------G--------IHQP---E----GS--P-----G---DL-AEVLL---GGL--LR-------------------------------------------KVGTADP------LDETGIGYEF--------HD--G------VRELL-LS-AGMRDE--S----------------LYIL--------GSVL--DRL--------------G-------RRWKPLL-------------MLRDL-------------------L
>WP_084749695.1
SDFPSDAKRF------------EFEDL-------------------SWTDVADIVWLAAA--------------------------------------------------ITPARPPAP--------------VAAEE---------PE-------------------------------------------------------PAPGNDVR----IRNQPP--ER-----------------------------RGDPPT------------------------APSE-------LQASAV---------------------QPAGQDEGDSD----------------------AEIGTVPADL-----PEP---------------TVDSTGTGGSA--------LPE---SLK---------YFRALRTL--KR-----ET---------VS---------RRSHSVV-------LDEEATA---VR-----AAET-----------------G-----------RWWP-----VT---RSKK--ER-W----LDLTLVVDNGPS-MALWHPRV-SAFVELL-DRV--G--------AF-RTIQVR------LL---------------------ETAKD-------------------------------------NGQEDLVLRGGTPGGPARDPN----EIL-------DS---SGR-R-----------VVLLLTDGVGD-AWQ-KKDA----------LYP-ILARWGRT-MPVSIVHLLP-HWLWGR---C--------------GM-----SP-------------------RK------------------AR----L------R----VP--N-----------ALT--P---N-------------D--RWGLD-----LADAWL-----------------------------------------EPGSAVPD---------------------------------GT---------------VP------------------IPVLEL-RP--------------S-A--LAWWAGLM---TG------E---DAGA----AEGT------VV-----------------------LTAERISHS---------EP-------DD------------P-------------------SVT-----LSS--------F---------------------------------------------------------ER---------VRH-FRSVASPPAL-------RLAQLLAA----V--P---VR-----------LDVVKVVG----Q--R----F---V--P---E----AG--L-----E---HL-LELLV---SGI--MY-----------------------------------SPGLKEGQS------------TWDKGGLFAF--------PK--A------VRELL-LS-GARRSE--T----------------ASVV--------RVAA--THF--------------G-------ER----IPLLG---------HLRDA-------------------I
>WP_030165950.1
-ADEPPVSGV------------------------------------SWLDVRDAVYLAAC--------------------------------------------------QDAAAPYRG----WSPPRTGRRSPGSRR---------TQ------------------------------------------------------RVNGTGTAS--------PV--PE-----------------------------PERPDP---------------------TPADAEQ-------NGTAPG--------------GSGTGHNGAAPDGRGTEVVERAFRLPGGDPTGNTDGGDGPPHRPAEPGV------HEP------------------------LEPEPVHAVSLPRG--GLA---------LARALRPL--RL-----RR---------PE-------PDAWE-----------MDEEATA---DR-----IAAD-----------------G-----------LWLP-----VC----RQPEERR------LGLVLLIDGSPS-MELWTGTI-RQLRGVL-EQT--A--------AF-RHITVT------SV---------------------DVAAA------------------------------------------------GSAVRRHRRR--------------APAVGSGPDD-----------VVLVVTDGFAP-AW--RNGN----------AAA-FLSSAART-SPTAVLSLMP-QEVWE----F--------------TLPTA-MRA--------E------------------------------LD----T------V----AA--A-------------A--PN-RL------------------------------LR--------------------------VLGTSGP-------GMGLGTREA---------------------------AH--AEQA---------------VP------------------VPVLEM-SP--------------G-A--LGRWARLV---AA----------SGRR----HEAA------VL-----------------------LTSPRGDLG--VL----RQEALPWSEIPA------------T---------------------------RAR------------------------------------------------------------------DT---------VRN-FMAKASPAAV-------ALARRLAA----A--P---LN-----------LPVMRLIQ----R--S----L------P---G----AE--A-----W---NL-AEIVL---FGL--LH------------------------------------------RTDQHVDA------EDDRQVSYDF--------DE--G------VREEL-LG-LGSRAE--T----------------MGVL--------RQVA--AHL--------------GPRLATTIA---------G---------GERL----VEW-RLNA---------
>WP_014174725.1
-MTHDPADGS---------SERGRPDL-------------------DWQQIADALWLAVC--------------------------------------------------KAETDREAA----RPTPAPPSPSPTADQ---------PP-------------------------------------------------------RTPDPPQD----SPTDAE---------------------------------HEAPRP--------------------EGDLVLTA-------PSPVEL---------------------VGVPAPADETP----------------------VQAIAADVVT-----PAP----------------------RLAA--------VSPPTAERA---------LSRALRPF--KR-----TS---------PS---------PVEDE---------IDEDATA---ER-----AARE-----------------G-----------LWLP-----QC---VPVR--ER-W----MDMVLVVDSSSS-MVVWRQTV-GQLVTVL-ERT--G--------AF-RMVRVHRINSDHPL-------------------PADPAGR--------------------------------------------RNAADRARSGRSPV----DGI-------PP---RGR-R-----------AVLVLTDGIGT-AW--ADDT----------GKQ-ALGRWARH-ATVAVLHVLN-QGHWHH---T--------------GL--------------VP------------------------------ER----V------RVRVLEP--G-------------A--P-------------------------------KRTWQ----------------------------------------RTDGAPWPG---------------------------------GE---------------PP------------------VPMLEL-EA--------------R-W--LHRWAQLVTQPST----------RGRDTLALLPGV----------------------------------PAERWE---------RE-------PE----------------------------------------PTA--------R---------------------------------------------------------DR---------VFR-FRASASPSAF-------RLASRLAA----A--P---LN-----------IPVMEFVQ-------G--------MHEP---Q----GS--P-----G---DL-AEILL---GGL--LR-------------------------------------------KVGAADP------LDETGIGYEF--------HQ--G------VRELL-LS-AGMRDE--S----------------LYIL--------RSVL--DRL----------------------GR------------------RWKPLHVLRD----AL---------
>WP_064455400.1
-MTHDPGGRP------------AGPGP----------------RDLDWRQLADALWLAVC--------------------------------------------------KAETDRGPG----RPDPGPRPAAPEAAP---------PP-------------------------------------------------------PGAEPPEE----PRPDRD--QA----------------------------RPVPPDG---------------------GGDGDGGRDGPVGAVPPRPV----------------ELAGVAAPPGEAEPAT----------------------VAEAFAPARR-----PAA----------------------DGPP--------LPE----RA---------LSRALRPL--KR-----TS---------PS---------PVETE---------VDEEATA---ER-----AARE-----------------G-----------LWVP-----DR---VPVR--ER-W----MDAVLVVDGGSS-MVVWRRTA-AHLVTVL-ERT--G--------AF-RDVRVL------RL---------------------NTDHP--------------------------------------------------LPEDRSPV----AGM-------AP---RGK-R-----------VVLVLTDGIGA-AW--ADES----------AQR-ALARWARH-ASVAVLHVLR-QGRWHH---T--------------GV----APE--------R------------------------------VR----V------R--VPEP--G-------------A--P---N-------------G------T---------WR----------------------------------------RADGGAWPG---------------------------------GE---------------PP------------------VPVLEL-DA--------------R-W--MANWARLVARPSP----------RGEDTMALLPGV----------------------------------PAERWE------------------PE------------P---------------------E-----PTA--------W---------------------------------------------------------DR---------VFR-FRATASPSAF-------RLASRLAA----A--P---LN-----------IPVMEFVQ-------G--------IHQP---E----GS--P-----G---DL-AEVLL---GGL--LR-------------------------------------------KVGTADP------LDETGIGYEF--------HD--G------VRELL-LS-AGMRDE--S----------------LYIL--------GSVL--DRL--------------G-------RRWKPLL-------------MLRDL-------------------L
>AIG79293.1
TGFPHAGKRF------------GFEDL-------------------NWTDVADIVWLAAA--------------------------------------------------ISPRQAEGESA------------PAEEP---------PE-------------------------------------------------------EVRIRNAP----ADRGEI--PE-----------------------------LPEPGP--------------------SRLVDVPP-------EAEDED---------------------QVVAIEAVPGE----------------------LPEPAVDGAG-----PGG------------------------AV--------LLE---SLE---------YFRALRTL--KR-----EM---------AS---------RRHNNVV-------LDEVATA---VR-----VAET-----------------G-----------RWWP-----VT---RSRK--ER-W----LDLTLVLDNGPS-MALWRPRV-SAFVELL-RQV--G--------AF-RTIQVR------LL---------------------ETAKD--------------------------------------AEENLVLRGGTPGAPARDPD----EIL-------DS---SGR-R-----------VVLLVTDGVGD-AWQ-KKDA----------LYP-MLARWGRK-MPVSIVHLLP-HWLWGR---C--------------GM------S--------P--------HKAR------------------LR----V------P----NA--V-------------A--P---N-------------G------R---------WK---------------------------------CDLADAWLEPGSKVPA---------------------------------HL---------------VP------------------VPVLEL-RP--------------R-S--LGWWAGLM---TG------E---NDDA----VEGT------VV----------------------LATERIPQSD---------FD-------NP------------P--------------------VT-----LSP--------A---------------------------------------------------------ER---------VQR-FRSVASPPAL-------RLAQLLAA----V--P---VR-----------LDVAKLVG----Q--E----F---V--P---E----AG--P-----E---HL-LELLL---SGM--MY-----------------------------------APALREGKS------------TWDTDGVFAF--------PE--A------VRELL-LS-GARRSE--T----------------AKVV--------RVAA--THF--------------G-----DRIR------------------LISHL----R----DA--------I
>SDF68672.1
PGPELVIDDL------------------------------------GWAELADIVWLASA--------------------------------------------------VQSSRPAPP----------ASEDPAPED---------PA---------------------------------------PERPVPAETDLPADRPADTAPEDR----EPVRPP--PE-----------------------------PELPPQ---------------------EAAPAQT-------PLPART---------------------ELAALPDLPSP----------------------RGTGGLPADA-----P------------------------------------LID---TLE---------CFRALRPL--KRTTRSWRD-------DTPV-----------------------LDERATA---DQ-----VAQT-----------------R-----------LWWP-----VT---RPRT--ER-W----LDLTLVVDRSPL-TTLWQSQV-SAFTEML-TRL--G--------AF-RTIQVR------LL-----------------EVVKNDEGS----------------------------------------PAPVLRGGTAQTAPRDPA----EIL-------DA---SGR-R-----------VVLLLTDGLGD-TW--HPGV----------LLP-LLALWGRT-MPVSVVHLLP-QWLWER---G--------------RV-----RP---------------------------------------HR----A----ELD--VHGP--M-------------R--P---N-------------S------R---------WS-------------------------------FDLPDAWLEPDPAALTRP---------------------------------GT---------------LP------------------IPVIEM-RP--------------R-W--LRWWSGLV---TG------E---NRSP----VTGA------VL---------------------------LAHPD---------AP-------PA------------E-------------------PER-----LPS--------Q---------------------------------------------------------DH---------VRR-FRSQASPPAL-------RLATLLAA----V--P---AH-----------LDVAQLIR----H--R----F---V--P---E----AG--N-----E---HI-GELLL---SGL--LH------------------------------------PAG-DD--------------PSEEVKAFTF--------RE--E------VRELL-LS-GARRSE--T----------------AGVV--------RAAA-AEFS--------------D---------------------------TLPVL----ARLRDAI---------
>WP_081976007.1
TGFPRGGKRF------------GFEDL-------------------NWTDVADIVWLAAA--------------------------------------------------ISPRQAEERSA------------PAEEP---------PE-------------------------------------------------------EVRIRNAP----ADRGEI--PE-----------------------------LPEPGP--------------------SRLVDVPP-------EPEEDD---------------------QVVAIEAVPGE----------------------LPEPAVDGAG-----PGG------------------------AV--------LLE---SLE---------YFRALRTL--KR-----EM---------AS---------RRHNNVV-------LDEVATA---VR-----VAET-----------------G-----------RWWP-----VT---RSRK--ER-W----LDLTLVLDNGPS-MALWRPRV-SAFVELL-RQV--G--------AF-RTIQVR------LL---------------------ETAKD--------------------------------------TEENLVLRGGTPGAPARDPD----EIL-------DS---SGR-R-----------VVLLVTDGVGD-AWQ-KKDA----------LYP-MLARWGRK-MPVSIVHLLP-HWLWGR---C--------------GM-----SP-------------------HK------------------AR----L------R----VP--N-----------AVA--P---N-------------A--SWKCD-----LADAWL-----------------------------------------EPGSKVPA---------------------------------HL---------------VP------------------VPVLEL-RP--------------T-S--LGWWAGLM---TG------G---NDES----VEGT------VV----------------------LATERISQSD---------FD-------DP------------P--------------------VT-----LSP--------A---------------------------------------------------------ER---------VQR-FRSVASPPAL-------RLAQLLAA----V--P---VR-----------LDVAKLVG----Q--E----F---V--P---E----AG--P-----E---HL-LELLL---SGM--MY-----------------------------------APALREGKS------------TWDTDGVFAF--------PE--A------VRELL-LS-GARRSE--T----------------AKVV--------RVAA--THF--------------G-----DRIR------------------LISHL----R----DA--------I
>WP_083650068.1
SRSAPVADRRDTGFPHAGKR-FGFEEL-------------------NWTDVADIVWLAAA--------------------------------------------------ISPRQAEGESA------------PAEEP---------PE-------------------------------------------------------EVRIRNAP----ADRGEI--PE-----------------------------LPEPGP--------------------SRLVDVPP-------EAEDED---------------------QVVAIETVPGE----------------------LPEPAVDGAG-----PGG------------------------AV--------LLE---SLE---------YFRALRTL--KR-----EM---------AS---------RRHNNVV-------LDEVATA---VR-----VAET-----------------G-----------RWWP-----VT---RSRK--ER-W----LDLTLVLDNGPS-MALWRPRV-SAFVELL-RQV--G--------AF-RTIQVR------LL-----------------ETAKDAEEN------------------------------------------LVLRGGTPGAPARDPD----EIL-------DS---SGR-R-----------VVLLVTDGVGD-AWQ-KKDA----------LYP-MLARWGRK-MPVSIVHLLP-HWLWGR---C--------------GM------S--------P--------HKAR------------------LR----V------P----NA--V-------------A--P---N-------------G------R---------WK---------------------------------CDLADAWLEPGSKVPA---------------------------------HL---------------VP------------------VPVLEL-RP--------------R-S--LGWWAGLM---TG------E---NDGT----VEGT------VV----------------------LATERIPQSD------FD-DP-------PV------------T---------------------------LSP--------A---------------------------------------------------------ER---------VQR-FRSVASPPAL-------RLAQLLAA----V--P---VR-----------LDVAKLVG----Q--E----F---V--P---E----AG--P-----E---HL-LELLL---SGM--MY-----------------------------------APALREGKS------------TWDTDGVFAF--------PE--A------VRELL-LS-GARRSE--T----------------AKVV--------RVAA--THF--------------G-----DRIR------------------LISHL----R----DA--------I
>WP_084098412.1
SRSAPVADRRDTGFPHAGKR-FGFEDL-------------------NWTDVADIVWLAAA--------------------------------------------------ISPRQAEGESA------------PAEEP---------PE-------------------------------------------------------EVRIRNAP----ADRGEI--PE-----------------------------LPEPGP--------------------SRLVDVPP-------EAEDED---------------------QVVAIEAVPGE----------------------LPEPAVDGAG-----PGG------------------------AV--------LLE---SLE---------YFRALRTL--KR-----EM---------AS---------RRHNNVV-------LDEVATA---VR-----VAET-----------------G-----------RWWP-----VT---RSRK--ER-W----LDLTLVLDNGPS-MALWRPRV-SAFVELL-RQV--G--------AF-RTIQVR------LL-----------------ETAKDAEEN------------------------------------------LVLRGGTPGAPARDPD----EIL-------DS---SGR-R-----------VVLLVTDGVGD-AWQ-KKDA----------LYP-MLARWGRK-MPVSIVHLLP-HWLWGR---C--------------GM------S--------P--------HKAR------------------LR----V------P----NA--V-------------A--P---N-------------G------R---------WK---------------------------------CDLADAWLEPGSKVPA---------------------------------HL---------------VP------------------VPVLEL-RP--------------R-S--LGWWAGLM---TG------E---NDDA----VEGT------VV----------------------LATERIPQSD------FD-NP-------PV------------T---------------------------LSP--------A---------------------------------------------------------ER---------VQR-FRSVASPPAL-------RLAQLLAA----V--P---VR-----------LDVAKLVG----Q--E----F---V--P---E----AG--P-----E---HL-LELLL---SGM--MY-----------------------------------APALREGKS------------TWDTDGVFAF--------PE--A------VRELL-LS-GARRSE--T----------------AKVV--------RVAA--THF--------------G-----DRIR------------------LISHL----R----DA--------I
>SBU92604.1
-PTVASGGTA---------TREADGDA-------------------SWQDLGDALWLAAA------------------------------------------------WRRAGHTSSGG--------------TESGP---------EQ-------------------------------------------------------MPGGRSDM----PADVPA--PP-----------------------------VERGAP---------------------ETVPAAS-------TQPDVD---------------------VRDLALRSVET----------------------VTTGRPDAVV-----PHG------------------------PG--------PARRVLPLS---------LAKALRGL--GR-----RI---------PS---------RHGHR---------LDEPRTA---EN-----GLID-----------------G-----------LWIP-----YV---EPAQ--ER-A----FDLMLLVDDAPT-MPVWAATV-GRLADEA-VHS--G--------AF-RNVRTV------DI--------------------ALPQGA-------------------------------------------SPVLRWPGNREADPA----ELL-------DG---RGA-R-----------LFLVVTDGLAP-GW--AERG----------ADE-LLGRLSAA-GPTALVHLLP-PYLRHR---S--------------SV----YPF--------R------------------------------AR----L------D--AAGF--G-------------A--L---N-------------R------H---------LH----------------------------------------CHPPHGVPE-----------------------HARALPDSGDGS---------------VA------------------VPVLSL-RP--------------G-S--FRAWVDLV---TG------E---RGVR--RALPVV------LA----------------------GAMAKGVSTP---------GL-------RA------------P-----------RA------DGP-------------------------------------------RAAA---------------------------DA---------VRR-FVSLASPLAR-------QLAVLLAV----A--P---MR-----------FDIIEELR-------G--QAF------P---E----SR--P-----D---HL-AEIMM---GGL--ID-------------------------------------------------------WERDGEDGPDF--------AD--G------VREAL-LA-TSSRTQ--L----------------ARAV--------------GML--------------A--ASRAGRT------------------QGIRL----R----AA--------L
>SCD36331.1
-------------------------DA-------------------SWQDLGDALWLAAA------------------------------------------------WRRAGHTSSGG--------------TESGP---------EQ-------------------------------------------------------TPGGRSDM----PADVPA--PP-----------------------------VERGAP---------------------ETVPAAS-------TQPDVD---------------------VRDLALRSVET----------------------VTAGRPDAVV-----PHG------------------------PG--------PARRVLPLS---------LAKALRGL--GR-----RV---------PS---------RHGHR---------LDEPRTA---EN-----GLID-----------------G-----------LWIP-----YV---EPAQ--ER-A----FDLMLLVDDAPT-MPVWAATV-GRLADEA-VHS--G--------AF-RNVRTV------DI--------------------ALPEGA-------------------------------------------SPVLRWPGNREADPA----ELL-------DG---RGA-R-----------LFLVVTDGLAP-GW--AERG----------ADE-LLGRLSAA-GPTALVHLLP-PYLRHR---S--------------SV----YPF--------R------------------------------AR----L------D--AAGF--G-------------A--L---N-------------R------H---------LH----------------------------------------CHPPHGVPE-----------------------HARALPDSGDGS---------------VA------------------VPVLSL-RP--------------G-S--FRAWVDLV---TG------E---RGVR--RALPVV------LA----------------------GAMAKGVSTP---------GL-------RA------------P-----------RT------DGP-------------------------------------------RAAA---------------------------DA---------VRR-FVSLASPLAR-------QLAVLLAV----A--P---MR-----------FDIIEELR-------G--QAF------P---E----SR--P-----D---HL-AEIMM---GGL--ID-------------------------------------------------------WERDGEDGPDF--------AD--G------VREAL-LA-TSSRTQ--L----------------ARAV--------------GML--------------A--DSRAGRA------------------QGIRL----R----AA--------L
>SCD66673.1
-APDPTVASG------GTATREADGDA-------------------SWQDLGDALWLAAA------------------------------------------------WRRAGHTSSGG--------------TESGP---------EQ-------------------------------------------------------TPGGRSDM----PADVPA--PP-----------------------------VERGTP---------------------ETVPAAS-------TQPDVD---------------------VRDLALRSVET----------------------VTTGRPDAVV-----PHG------------------------PG--------PARRVLPLS---------LAKALRGL--GR-----RV---------PS---------RHGHR---------LDEPRTA---EN-----GLID-----------------G-----------LWIP-----YV---EPAQ--ER-A----FDLMLLVDDAPT-MPVWAATV-GRLADEA-VHS--G--------AF-RNVRTV------DI--------------------ALPQGA-------------------------------------------SPVLRWPGNREADPA----ELL-------DG---RGA-R-----------LFLVVTDGLAP-GW--AERG----------ADE-LLGRLSAA-GPTALVHLLP-PYLRHR---S--------------SV----YPF--------R------------------------------AR----L------D--AAGF--G-------------A--L---N-------------R------H---------LH----------------------------------------CHPPHGVPE-----------------------HARALPDSGDGS---------------VA------------------VPVLSL-RP--------------G-S--FRAWVDLV---TG------E---RGVR--RALPVV------LA----------------------GAMAKGVSTP---------GL-------RA------------P-----------RA------DGP-------------------------------------------RAAA---------------------------DA---------VRR-FVSLASPLAR-------QLAVLLAV----A--P---MR-----------FDIIEELR-------G--QAF------P---E----SR--P-----D---HL-AEIMM---GGL--ID-------------------------------------------------------WERDGEDGPDF--------AD--G------VREAL-LA-TSSRTQ--L----------------ARAV--------------GML--------------A--ASRAGRT------------------QGIRLRAALRDPVRAA--------L
>WP_028442480.1
-APDPTVASG------GTATREADGDA-------------------SWQDLGDALWLAAA------------------------------------------------WRRAGHTSSGG--------------TESGP---------EQ-------------------------------------------------------TPGGRSDM----PADVPA--PP-----------------------------VERGAP---------------------ETVPAAS-------TQPDVD---------------------VRDLALRSVET----------------------VTTGRPDAVV-----PHG------------------------PG--------PARRVLPLS---------LAKALRGL--GR-----RV---------PS---------RHGHR---------LDEPRTA---EN-----GLID-----------------G-----------LWIP-----YV---EPAQ--ER-A----FDLMLLVDDAPT-MPVWAATV-GRLADEA-VHS--G--------AF-RNVRTV------DI--------------------ALPQGA-------------------------------------------SPVLRWPGNREADPA----ELL-------DG---RGA-R-----------LFLVVTDGLAP-GW--AERG----------ADE-LLGRLSAA-GPTALVHLLP-PYLRHR---S--------------SV----YPF--------R------------------------------AR----L------D--AAGF--G-------------A--L---N-------------R------H---------LH----------------------------------------CHPPHGVPE-----------------------HARALPDSGDGS---------------VA------------------VPVLSL-RP--------------G-S--FRAWVDLV---TG------E---RGVR--RALPVV------LA----------------------GAMAKGVSTP---------GL-------RA------------P-----------RA------DGP-------------------------------------------RAAA---------------------------DA---------VRR-FVSLASPLAR-------QLAVLLAV----A--P---MR-----------FDIIEELR-------G--QAF------P---E----SR--P-----D---HL-AEIMM---GGL--ID-------------------------------------------------------WERDGEDGPDF--------AD--G------VREAL-LA-TSSRTQ--L----------------ARAV--------------GML--------------A--ASRAGRT------------------QGIRLRAALRDPVRAA--------L
>WP_030632509.1
----------------GTATREADGDA-------------------SWQDLGDALWLAAA--------------------------------------------------WRRAGHTSS--------GGTESGPEQTP---------GG-------------------------------------------------------RSDMPADV----PAPPVE-RGA-----------------------------PETVPA-----------------------------------ASTQPD-------------------VDVRDLALRSVET----------------------VTTGRPDAVV-----PHG------------------------PG--------PARRVLPLS---------LAKALRGL--GR-----RV---------PS---------RHGHR---------LDEPRTA---EN-----GLID-----------------G-----------LWIP-----YV---EPAQ--ER-A----FDLMLLVDDAPT-MPVWAATV-GRLADEA-VHS--G--------AF-RNVRTV------DI--------------------ALPQGA-------------------------------------------SPVLRWPGNREADPA----ELL-------DG---RGA-R-----------LFLVVTDGLAP-GW--AERG----------ADE-LLGRLSAA-GPTALVHLLP-PYLRHR---S--------------SVYPFRARL--------D------AAGFGA------------------LN-----------RHLHCHPPHG-------------V--P---E-------------H----------------------------------------------------------ARALPDSGD---------------------------------GS---------------VA------------------VPVLSL-RP--------------G-S--FRAWVDLV---TG------E---RGVR--RALPVV------LA----------------------GAMAKGVSTP----GLRAPRA-------DG------------P-----------------------------------------------------------------RAAA---------------------------DA---------VRR-FVSLASPLAR-------QLAVLLAV----A--P---MR-----------FDIIEELR-------G--QAF------P---E----SR--P-----D---HL-AEIMM---GGL--ID-------------------------------------------------------WERDGEDGPDF--------AD--G------VREAL-LA-TSSRTQ--L----------------ARAVGMLAASRAGRTQGIRLR--------------A---------------------------ALRDP---------VR--------A
>WP_037880970.1
-PTVASGGTA---------TREADGDA-------------------SWQDLGDALWLAAA------------------------------------------------WRRAGHTSSGG--------------TESGP---------EQ-------------------------------------------------------TPGGRSDM----PADVPA--PP-----------------------------VERGAP---------------------ETVPAAS-------TQPDVD---------------------VRDLALRSVET----------------------VTTGRPDAVV-----PHG------------------------PG--------PARRVLPLS---------LAKALRGL--GR-----RV---------PS---------RHGHR---------LDEPRTA---EN-----GLID-----------------G-----------LWIP-----YV---EPAQ--ER-A----FDLMLLVDDAPT-MPVWAATV-GRLADEA-VHS--G--------AF-RNVRTV------DI--------------------ALLEGA-------------------------------------------SPVLRWPGNREADPA----ELL-------DG---RGA-R-----------LFLVVTDGLAP-GW--AERG----------ADE-LLGRLSAA-GPTALVHLLP-PYLRHR---S--------------SV----YPF--------R------------------------------AR----L------D--AAGF--G-------------A--L---N-------------R------H---------LH----------------------------------------CHPPHGVPE-----------------------HARALPDSGDGS---------------VA------------------VPVLSL-RP--------------G-S--FRAWVDLV---TG------E---RGVR--RALPVV------LA----------------------GAMAKGVSTP---------GL-------RA------------P-----------RA------DGP-------------------------------------------RAAA---------------------------DA---------VRR-FVSLASPLAR-------QLAVLLAV----A--P---MR-----------FDIIEELR-------G--QAF------P---E----SR--P-----D---HL-AEIMM---GGL--ID-------------------------------------------------------WERDGEDGPDF--------AD--G------VREAL-LA-TSSRTQ--L----------------ARAV--------------GML--------------A--ASRAGRT------------------QGIRL----R----AA--------L
>WP_082857577.1
-----------------MAGPGGGFEL-------------------NWTDVADIVWLAAA--------------------------------------------------IAPQREADR--------------PEPAE---------EP-------------------------------------------------------KPPPADVR----MRNAPS--ER-----------------------------REIPPL-----------------------------------PESRPV---------------------PAPGGASPGGD----------------------DGLAVEIGTV-----PGA------------------------PPEPAVDGT-GPGGIVPLE------SLACFRALRKV--KR-----ET---------AS---------SRHNDVV-------LDEEATA---VR-----AAET-----------------G-----------RWWP-----VT---RSRR--ER-W----LDLTLVIDNGPS-MALWRPRV-SAFVELL-RQV--G--------AF-RTVQVR------LL---------------ETAKDNGQEGP-------------------------------------------VLRGGAPGAPARDPN----EIL-------DS---SGR-R-----------VVLVLTDGVGD-AWQKRDA-----------LYP-MLARWGAA-MPVSIVHLLP-QWLWGR---C--------------GM----SPR--------K----------AR------------------LR----------------VPNAL-------------V--P---N-------------G------R---------WS---------------------------------CDLADAWLDPGSAIPG---------------------------------GT---------------VP------------------VPVLEL-RP--------------K-S--LGWWAGLM---TG------E---NAEA----VEGT------VV-------------------------LTTERIP----RSESADP-------PT------------S---------------------------LSP--------A---------------------------------------------------------ER---------VHR-FRSVASPPAL-------RLAQLLAA----V--P---VR-----------LDVAKLVG-------Q--RFV------P---E----AR--L-----E---HL-LELLL---SGI--MY-----------------------------------APGLREGKS------------TWDTGGVFAF--------PE--A------VRELL-LS-GARRSE--T----------------ADVV--------RVAA--THF--------------G-----------------G---------RIPLLGHLRD----AI---------
>WP_037952430.1
----------------------AGPDP----------------QVLDWRQLADALWLAVC--------------------------------------------------KAETDRGPG----PPAPGPLPGTPEADA---------PP-------------------------------------------------------PGDGPSDE----PWQDRQ--GE-----------------------------RPASGP---------------------ETAPAVS-------EPPLPA----------------ELVGVSAPPGEAEPAT----------------------VAEVFVPVRR-----PSP----------------------DGPP--------LPE----RA---------LSRALRPL--KR-----TA---------PS---------PVETE---------VDEEATA---ER-----AARE-----------------G-----------LWVP-----DL---VPVR--ER-W----MDAVLVVDCGSS-MVVWRRTA-AHLVTVL-QRT--G--------AF-RDVRVH------RV---------------------NTDHP-------------------------------------------------LSAEDRSPV----AGM-------PP---RGK-R-----------TVLVLTDGIGA-AW--ADES----------ARR-ALAGWARH-ASVAVLHVLQ-QGRWHH---T--------------GV----APE--------R------------------------------VR----V------R--VPGP--G-------------A--P---N-------------G------T---------WR----------------------------------------RADGGSWPG---------------------------------GA---------------PP------------------VPVLEL-DA--------------R-W--MANWARLVARPSA----------RGEDTMALLPGV----------------------------------PAERWD------------------PE------------P---------------------E-----PSA--------W---------------------------------------------------------DR---------VFR-FRATASPGAF-------RLASRLAA----A--P---LN-----------IPVMEFVQ-------G--------IHQP---E----GS--P-----G---DL-AEVLL---GGL--LR-------------------------------------------KVGTADP------LDETGIGYEF--------HD--G------VRELL-LS-AGMRDE--S----------------LYIL--------GSVL--DRL--------------G-------RRWKPLL-------------MLRDL-------------------L
>WP_044567980.1
---------------------SAGPGP----------------RDLDWRQLADALWLAVC--------------------------------------------------KAETDRGPG----PPDPGPLPGAPEADA---------PP-------------------------------------------------------PGEEPPDE----PRQDRQ--GE-----------------------------RPSSGP---------------------EAAPAAS-------EPLLPA----------------ELVGGSAPPGEAEPAT----------------------VAEAFVPARR-----PSA----------------------DGPP--------LPE----RA---------LSRALRPL--KR-----TA---------PS---------PVETE---------VDEEATA---ER-----AARE-----------------G-----------LWVP-----DL---VPVR--ER-W----MDAVLVVDCGSS-MVVWRRTA-AHLVTVL-QRT--G--------AF-RDVRVH------RV---------------------NTDHP-------------------------------------------------LPEADRSPV----AGM-------PP---RGK-R-----------TVLVLTDGIGA-AW--GDES----------AQR-ALAGWARQ-ASVALLHVLH-QGRWHH---T--------------GV----APE--------R------------------------------VR----V------R--IPEP--G-------------A--P---N-------------G------S---------WR----------------------------------------RADGGSWPG---------------------------------GA---------------PP------------------VPVLEL-NA--------------R-W--MANWARLVARPSA----------RGEDTMALLPGA----------------------------------PAERWD------------------PE------------P---------------------E-----PSA--------W---------------------------------------------------------DR---------VFR-FRATASPSAF-------RLASRLAA----A--P---LN-----------IPVMEFVQ-------G--------IHQP---E----GS--P-----G---DL-AEVLL---GGL--LR-------------------------------------------KVGTADP------LDETGIGYEF--------HD--G------VRELL-LS-AGMRDE--S----------------LYIL--------GSVL--DRL--------------G-------RRWKPLL-------------MLRDL-------------------L
>WP_046085906.1
-MTHDPGGRS------------AGPGP----------------RDLDWRQLADALWLAVC--------------------------------------------------KAEPDRGPG----PPDPATLPGTPEAHA---------PP-------------------------------------------------------PGDEPSDE----PRQGGQ--EE-----------------------------RPASGP---------------------EAAPRVA-------EPPLPA----------------ELIGVSAPPGEAEPTA----------------------VAEAFVPVRR-----PSA----------------------EGPP--------LPE----RA---------LSRALRPL--KR-----TS---------PS---------PVETE---------VDEEATA---ER-----AARE-----------------G-----------LWVP-----DL---VPVR--ER-W----MDAVLVVDRGSS-MVVWRRTA-AHLVTVL-RRT--G--------AF-RDVRVH------PV---------------------NTDHP-------------------------------------------------LPEGDRSPV----AGM-------EP---RGK-R-----------TVLVLTDGIGA-AW--GDES----------AQR-ALANWARH-ASVAVLHVLH-QGRWHH---T--------------GV----APE--------R------------------------------VR----V------R--VPEP--G-------------A--P---N-------------G------T---------WR----------------------------------------RADGGSWPG---------------------------------GA---------------PP------------------VPVLEL-GA--------------R-W--MANWARLVARPSA----------RGEDTMALLPGA----------------------------------PAERWD------------------PE------------P---------------------E-----PSA--------W---------------------------------------------------------DR---------VFR-FRATASPSAF-------RLASRLAA----A--P---LN-----------IPVMEFVQ-------G--------IHQP---E----GS--P-----G---DL-AEVLL---GGL--LR-------------------------------------------KVGAADP------LDETGIGYEF--------HD--G------VRELL-LS-AGMRDE--S----------------LYIL--------GSVL--DRL--------------G-------RRWKPLL-------------MLRDL-------------------L
>WP_069860373.1
-MTHDPGGRP------------AGPGP----------------RDLDWRQLADAMWLAVC--------------------------------------------------KAETDRGPG----RQAPGPLPGTPEADA---------PP-------------------------------------------------------PGDEPSDA----PPPGPE--AE-----------------------------RPAPGS---------------------GDGPDVA-------EPPLPV--------------------EVAGVPAPPGAA----------------------EPATVMETFA-----PAR------------------RQSVAEPP--------LPE----RA---------LSRALRPL--KR-----TS---------PS---------PVEME---------IDEEATA---EH-----AARD-----------------G-----------LWVP-----HC---VPVR--ER-W----MDAVLVVDCGSS-MVVWRRTA-EHLVTVL-QRT--G--------AF-RNVRVH------RV---------------------NTDHP--------------------------------------------------LPEDRSPI----EGM-------PP---RGK-R-----------TVLVLTDGIGA-AW--ADES----------AQR-AMALWARH-ASVAVLHVLR-QGRWHH---T--------------GV----APE--------R------------------------------VR----V------R--VPEP--G-------------A--P---N-------------G------T---------WR----------------------------------------PADGGSWPD---------------------------------GA---------------PP------------------IPVLEL-DA--------------R-W--MANWARLVARPSV----------RGEDTMALLPGV----------------------------------PAERWE------------------PE------------P---------------------E-----PSA--------W---------------------------------------------------------DR---------VFR-FRATASPSAF-------RLASRLAA----A--P---LN-----------IPVMEFVQ-------G--------IHQP---E----GN--P-----S---DL-AEVLL---GGL--LR-------------------------------------------KVATADP------LDETGIGYEF--------HD--G------VRELL-LS-AGMRDE--S----------------LYILGSVLDRLGRRWKPLLML--------------R--DLLNHPS--------G---------SVRDL----P----RT---------
>WP_079259908.1
-MTHDPGGRP------------AGPGP----------------RDLDWRQLADAMWLAVC--------------------------------------------------KAETDRGPG----RQAPGPLPGTPEADA---------PP-------------------------------------------------------PGDEPSDA--------PP--PG-----------------------------PEAERP-----------------APGSGDGPDVA-------EPPLPV--------------------EVAGVPAPPGAA----------------------EPATVMETFA-----PAR------------------RQSVAEPP--------LPE----RA---------LSRALRPL--KR-----TS---------PS---------PVEME---------IDEEATA---EH-----AARD-----------------G-----------LWVP-----HC---VPVR--ER-W----MDAVLVVDCGSS-MVVWRRTA-EHLVTVL-QRT--G--------AF-RNVRVH------RV---------------------NTDHP------------------------------------------------------LPEDRSPIEGM-------PP---RGK-R-----------TVLVLTDGIGA-AW--ADES----------AQR-ALALWARH-ASVAVLHVLR-QGRWHH---T--------------GV------------A--P--------ERVR------------------VR----V------P----EP--G-------------A--P---N-------------G------T---------WR--------------------------------P--------ADGGSWPD---------------------------------GA---------------PP------------------VPVLEL-DA--------------R-W--MANWARLVARPSV----------RGEDTMALLPGV----------------------------------PAERWE------------------PE------------P---------------------E-----PSA--------W---------------------------------------------------------DR---------VFR-FRATASPSAF-------RLASRLAA----A--P---LN-----------IPVMEFVQ-------G--------IHQP---E----GN--P-----S---DL-AEVLL---GGL--LR-------------------------------------------KVATADP------LDETGIGYEF--------HD--G------VRELL-LS-AGMRDE--S----------------LYIL--------GSVL--DRL--------------G-------RRWKPLLMLRD-LLNHP-SGSVRDL----P----RT---------
>SED06705.1
-MTYDPGGRS------------AGPAP----------------RDLDWRQLADAVWLAVC--------------------------------------------------KAETDPGPG----RPDPGPLPGTPEADA---------PP-------------------------------------------------------PGDEPSDE----PRQDRE--GE-----------------------------HPAAEP---------------------EAGPAVA-------EPPLPA--------------------ELVGVPAPPGEA----------------------EPVTVAEAFV-----PAR------------------RASVAEPP--------LPE----RA---------LSRALRPL--KR-----TS---------PS---------LVEME---------IDEEATA---ES-----AARE-----------------G-----------LWVP-----AC---VPVR--ER-W----MDAVLVVDSGSS-MVVWRRTA-EHLVTVL-RRT--G--------AF-RDVRVH------RL---------------------NTDHP--------------------------------------------------LPEDRSPV----EGM-------PP---RGK-R-----------TVLVLTDGIGA-AW--ADES----------AQR-ALAHWARY-ASVAVLHVLH-QGRWHH---T--------------GV----APE--------R------------------------------VR----V------R--VPEP--G-------------A--P---N-------------G------T---------WR----------------------------------------RADGGSWPG---------------------------------GA---------------PP------------------VPVLEL-DA--------------R-W--MANWARLVARPSA----------RGDDTMALLPGA----------------------------------PAERWE------------------PE------------P---------------------E-----PSA--------W---------------------------------------------------------DR---------VFR-FRATASPSAF-------RLASRLAA----A--P---LN-----------IPVMEFVQ-------G--------IHQP---E----GS--P-----G---DL-AEVLL---GGL--LR-------------------------------------------KVGTADP------LDETGIGYEF--------HD--G------VRELL-LS-AGMRDE--S----------------LYIL--------GSVL--DRL--------------G-------RRWKPLL-------------MLRDL-------------------L
>SMD27174.1
-DNQPDTPPE----------RPSSEHP-------------------DWQEIADALYLASV--------------------------------------------------IGSVPEEDR----SATARTRAKEPLRRH---------PT-------------------------------------------------------PSSADQDQ--------RA--KQ-----------------------------PDTSEA---------------------------Q-------LPEPAT---------------------RPAVMHHGAAG----------------------QHARSKPVVV-----GES----------------------------------GNEQLDVIG---------IVRALRPL--RR-----KA---------RS---------RRLDDVV-------LDEEATA---EQ-----AVRG-----------------G-----------PWLP-----VV---QQAT--ER-W----LDLTLVVDTGPS-MALWREKI-NAFERLL-RQT--G--------TF-RTTQRL------LL---------------------STTNE-----------------------------------------NAIELRGTTGASVRTPA----ELL-------DP---SGR-R-----------IVLMLTDGVGK-IW--RSPQ----------MSA-TLARLART-MPTAVIHLLP-QRFWRQ---M--------------GF----AAL--------R----------AT--L---------------KP----G------G----RL----------------V--P---N-------------C------R---------WS--------------M---------------ALP-------DVWLDFTRD---------------------------------DA---------------VP------------------VPVVEM-RP--------------R-L--LERIVDLF---VG----------RDKR----IDSA------VY-------------------------LASSSDT---------GD-------PE------------S---------------------E-----LVS--------Y---------SAR---------------------------------------------EQ---------VNY-FRSTVPRETF-------RLATLLAA----V--P---FS-----------LEAARRIQ----V--V----M---V--P---E----AG--A-----E---HI-AQLLGSPFIGA--VP----------------------------------VPHVDFESP---------------WSTVSFDI--------GQ--E------VRKEL-IS-SARRSE--T----------------ARVV--------RLTT-PPYS--------------------------------A---------VWKAF--------------------
>WP_014056867.1
-MTHHPGGRS------------AGPAP----------------RDLDWRQLADALWLAVC--------------------------------------------------KAETDPGPG----RPDPGPLPGTPEADA---------PP-------------------------------------------------------PGDEPSDE----PRQDRE--RE-----------------------------RPAAES---------------------EAGPAAA-------EPLLPV--------------------ELLGVPAPPGDA----------------------EPVTVAEAFV-----PAR------------------RASVCEPP--------LPE----RA---------LSRALRPL--KR-----TS---------PS---------LVEME---------IDEEATA---EC-----AARE-----------------G-----------LWMP-----AC---VPVR--ER-W----MDAVVVVDCGSS-MVVWRRTA-EHLVTVL-RRT--G--------AF-RDVRVH------RL---------------------NTDHP--------------------------------------------------LPEDRSPV----AGM-------PP---RGK-R-----------TVLVLTDGIGA-AW--ADES----------AQR-ALAHWARH-ASVAVLHVLH-QGRWRH---T--------------GV------A--------P--------ERVR------------------VR----V------P----EP--G-------------A--P---N-------------G------T---------WR----------------------------------------RADGGSWPG---------------------------------GA---------------PP------------------VPVLEL-DA--------------R-W--MANWARLVTRPSA----------RGEDTMALLPGA----------------------------------PAERWE------------------PE------------P---------------------E-----PSA--------W---------------------------------------------------------DR---------VFR-FRATASPSAF-------RLASRLAA----A--P---LN-----------IPVMEFVQ-------G--------IHQP---E----GS--P-----G---DL-AEVLL---GGL--LR-------------------------------------------KVGSADP------LDETGIGYEF--------HD--G------VRELL-LS-AGMRDE--S----------------LYIL--------GSVL--DRL--------------G-------RRWKPLL-------------MLRDL-------------------L
>WP_055551712.1
-MTQDPGGGS---------GEHGPRDL-------------------DWQQIADAFWLAVC---------------------------------------------KAETDRGPGRPAPG--PLPAPPRGDSLPPADAP---------PP-------------------------------------------------------EPPQDDGG----RGPEPA--PE-----------------------------PAVSTP-----------------------------------QAVELV--------------------DVPDAPEDPDGT----------------------EPALVTDVMV-----PAP------------------------RLTAAGP---LVA---ERA---------VSRALRPL--KR-----TA---------PS---------PVELE---------VDEEATA---ER-----AARD-----------------G-----------LWLP-----EC---APVQ--ER-W----MDAVLVLDCGSS-MVVWRRTA-ARLVTVL-ERT--G--------AF-RGVRVH------RM---------------------NTDHP------------------------------------------------LTADHHDSPV----DGM-------SP---RGK-R-----------AVLVLTDGIGA-AW--GDES----------AQR-ALGRWARR-ASVAVLHVLR-QGRWHH---T--------------GI----APE--------R------------------------------VR----V------R--VPEP--G-------------A--P---N-------------G------T---------WR----------------------------------------RDGGGSWPG---------------------------------GE---------------PP------------------VPVLEL-DA--------------R-W--LGNWARLVGRPSE----------RGHDTLALLPGA----------------------------------PAEPWD------------------PE------------P---------------------E-----PSA--------W---------------------------------------------------------DR---------VFR-FRSTASPSAF-------RLAARLAA----A--P---LN-----------IPVMEFVQ-------G--------IHQP---E----GS--P-----G---DL-AEILL---GGL--LR-------------------------------------------KVGTADP------LDETGIGYEF--------HD--G------VRELL-LS-AGLRDE--S----------------LYTL--------RSVL--DRL--------------G--RRWKPLH------------------LLRDL-------------------L
>WP_059146065.1
-MTYDPGGRS------------AGPAP----------------RDLDWRQLADALWLAVC--------------------------------------------------KAETDPGPA----RPDPGPLPGAPEADA---------PP-------------------------------------------------------PGDEPSDE----PWQDRE--GE-----------------------------RPAAEP---------------------EAGPAVA-------EPLLPA--------------------ELVGVPAPPGEA----------------------EPVTVAEAFV-----PAR------------------RASVAEPP--------LPE----RA---------LSRALRPL--KR-----TS---------PS---------LVEME---------IDEEATA---ES-----AARE-----------------G-----------LWVP-----AC---VPVR--ER-W----MDAVLVVDCGSS-MVVWRRTA-DHLVTVL-RRT--G--------GF-RDVRVH------RL---------------------NTDHP--------------------------------------------------LPEDRSPV----AGM-------PP---RGK-R-----------TVLVLTDGIGA-AW--ADES----------AQR-ALAHWARH-ASVAVLHVLR-QGRWHH---T--------------GV----APE--------R------------------------------VR----V------R--VPEP--G-------------A--P---N-------------G------T---------WR----------------------------------------RADGGSWPG---------------------------------GA---------------PP------------------VPVLEL-DA--------------R-W--MANWARLVARPSA----------RGEDTMALLPGA----------------------------------PAERWE------------------PE------------P---------------------E-----PSA--------W---------------------------------------------------------DR---------VFR-FRATASPSAF-------RLASRLAA----A--P---LN-----------IPVMEFVQ-------G--------IHQP---E----GS--P-----G---DL-AEVLL---GGL--LR-------------------------------------------KVGTADP------LDETGIGYEF--------HD--G------VRELL-LS-AGMRDE--S----------------LYIL--------GSVL--DRL--------------G-------RRWKPLL-------------MLRDL-------------------L
>WP_078639145.1
-SAGPVPRDL------------------------------------DWRQLADALWLAVC--------------------------------------------------KAETDPGPG----RPDPGPLPGTPEADA---------PP-------------------------------------------------------PGDEPSDE----PWQDRE--GE-----------------------------RPAAES---------------------EAGSAVA-------EPLLPV--------------------ELLGLPAPPGDA----------------------EPVTVAEAFV-----PAR------------------RASVSEPP--------LPE----RA---------LTRALRPL--KR-----TS---------PS---------LVEME---------IDEEATA---EC-----AARE-----------------G-----------LWVP-----AL---VPVR--ER-W----MDAVVVVDCGSS-MVVWRRTA-EHLVTVL-RRT--G--------AF-RDVRVH------RL---------------------NTDHP--------------------------------------------------LPEDRSPV----EGM-------AP---RGK-R-----------TVLVLTDGIGA-AW--ADES----------AQR-ALAHWARR-ASVAVLHVLH-QGRWHH---T--------------GV----APE--------R------------------------------VR----V------R--VPEP--G-------------A--P---N-------------G------T---------WR----------------------------------------RADGGSWPG---------------------------------GA---------------PP------------------VPVLEL-DA--------------R-W--MANWARLVTRPSA----------RGEDTMALLPGA----------------------------------PAERWD------------------PE------------P---------------------E-----PSA--------W---------------------------------------------------------DR---------VFR-FRATASPNAF-------RLAARLAA----A--P---LN-----------IPVMEFVQ-------G--------IHQP---E----GS--P-----G---DL-AEVLL---GGL--LR-------------------------------------------KVGTADP------LDETGIGYEF--------HD--G------VRELL-LS-AGMRDE--S----------------LYILGSVLDRLGRRWKPLLML--------------R--DLLNHPS--------G---------SVRDL----P----RT---------
>WP_031085536.1
-------------------------DA-------------------SWQDLGDALWLAAA-----------------------------------------------WRRADHSPAAET--PAGDTATGPAETPGRRP---------GP-------------------------------------------------------PADVPASL----DVPPPP--AG-----------------------------HGAPET--------------------VPAASARS-------DADVRD---------------------LALHTVETATT----------------------GRPESFLAAG-----PRP----------------------------------ARRVV-PLR---------LARPLRGL--LR-----RV---------PS---------RHAHR---------LDEVRTA---ER-----GLTD-----------------G-----------LWIP-----YV---EPAE--ER-A----FDLMLLVDDAPT-MPVWRSTV-GRLADEA-VHS--G--------AF-RNVRTV------DV--------------------ALPDGA-------------------------------------------SPVLRWPGNRDADPA----ELL-------DG---RGS-R-----------LFLVVTDGLAP-GW--AERG----------ADE-LLGRLSAA-GPTALVHLLP-PYLRHR---S--------------SV----YPF--------R------------------------------AR----L------D--AAGF--G-------------A--L---N-------------R------H---------LH----------------------------------------CRPPQGVPE-----------------------HARALPDTGDGA---------------VA------------------VPVLSL-RP--------------E-S--FRSWVDLV---TG------E---RGVR--RALPVV------LA----------------------GAMAKGVPTP----GLRTPRT-------DG------------P-----------------------------------------------------------------RAAA---------------------------DA---------VRR-FVSLASPLAR-------QLAVLLAV----A--P---LR-----------FDVVEELR-------D--QAF------P---E----SR--P-----D---HL-AEIMM---GGL--ID-------------------------------------------------------WERDGESGPDF--------AD--G------VREAL-LA-TSSRSQ--L----------------VRAV--------GLLAESRAV----------------------RT------------------PGVRL----R----AA--------L
>WP_039936444.1
----DPGGRS---------GEHGPRDL-------------------DWQQIADAFWLAVC---------------------------------------------KAETDRGPGRPAPG--------------PLPAP---------PG--------------------------------------------------------ADTPPPT----GDRSPE--PP-----------------------------PENDGG-------------------RRPAPEPAV-------SAPQPV-----------------ELVEVPEVPEDPAGT----------------------EPALVTDVMV-----PAP----------------------------------RPTAAGPLV-----AERAVSRALRPL--KR-----TA---------PS---------PVEME---------VDEEATA---ER-----AARE-----------------G-----------LWVP-----EC---APVQ--ER-W----MDAVLVLDCGSS-MVVWRRTA-ARLVTVL-ERT--G--------AF-RNVRVH------RM---------------------NTDHP------------------------------------------------LPADHHDSPV----DGM-------AP---RGK-R-----------AVLVLTDGIGA-AW--GDES----------AQR-ALGRWARR-ASVAVLHVLR-QGRWQH---T--------------GI------A--------P--------ERVR------------------VR----V------P----EP--E-------------S--T---N-------------I------D---------WR----------------------------------------RGDGGSWPG---------------------------------GE---------------PP------------------VPVLEL-DA--------------R-W--LGNWARLVGRPSD----------RGHDTLALLPGA----------------------------------QAEPWD------------------PE------------P---------------------E-----PSA--------W---------------------------------------------------------DR---------VFR-FRSTASPSAF-------RLAARLAA----A--P---LN-----------IPVMEFVQ-------G--------IHQP---E----GS--P-----G---DL-AEILL---GGL--LR-------------------------------------------KVGTADP------LDETGIGYEF--------HD--G------VRELL-LS-AGLRDE--S----------------LYTL--------RSVL--DRL--------------G-------RH----WKPLH---------LLRDL-------------------L
>WP_063736496.1
-MTHDPGGRS---------GEHGPRDL-------------------DWQQIADAFWLAVC---------------------------------------------KAETDRGPGRPAPG--------------PLPAP---------PG--------------------------------------------------------AGTPPPT----GDRSPE--PP-----------------------------PEDDGG-------------------RRPAPEPAV-------SAPQPV-----------------ELVEVPEVPEDPAAT----------------------EPALVTDVMV-----PAP----------------------------------RPTAAGPLV-----AERAVSRALRPL--KR-----TA---------PS---------PVELE---------VDEEATA---ER-----AARE-----------------G-----------LWVP-----EC---APVQ--ER-W----MDAVLVLDCGSS-MVVWRRTA-ARLVTVL-ERT--G--------AF-RNVRVH------RM---------------------NTDHP------------------------------------------------LPADHHDSPV----DGM-------AP---RGK-R-----------AVLVLTDGIGA-AW--GDES----------AQR-ALGRWARR-ASVAVLHVLR-QGRWQH---T--------------GI----APE--------R------------------------------IR----V------R--VPEP--G-------------A--P---N-------------G------A---------WR----------------------------------------RCDGGSWPG---------------------------------GE---------------PP------------------VPVLEL-DA--------------R-W--LGNWARLVGRPSD----------RGHDTLALLPGA----------------------------------QAEPWD------------------PE------------P---------------------E-----PSA--------W---------------------------------------------------------DR---------VFR-FRSTASPSAF-------RLAARLAA----A--P---LN-----------IPVMEFVQ-------G--------IHQP---E----GS--P-----G---DL-AEILL---GGL--LR-------------------------------------------KVGTADP------LDETGIGYEF--------HD--G------VRELL-LS-AGLRDE--S----------------LYTL--------RSVL--DRL--------------G--RRWKPLH------------------LLRDL-------------------L
>AGM04021.1
----PVAERF------------GFEDL-------------------NWTDVADIVWLAAV--------------------------------------------------ISPRRADGA--------------SAPPE---------EP-------------------------------------------------------ERTHQDVR----IRNAPS--ER--------------------------GERPELPEP-------------------KPSRLVDAP-------LEEDDG---------------------QVVAIEAIPGE----------------------LPEPAVDGDG-----PGG------------------------AV--------LLE---SLE---------YFRALRSL--KR-----EM---------AS---------RRHNNVV-------LDEVATA---VR-----VAET-----------------G-----------RWWP-----VT---RSRK--ER-W----LDLTLVLDNGPS-MALWRPRV-SAFVELL-GQV--G--------AF-RTIQVR------LL-----------------ETAKDTEED------------------------------------------LVLRGGTPGAPARDPD----EIV-------DS---SGR-R-----------VVLLLTDGVGD-AWQ-KKDA----------LYP-ILARWGRK-MPVSIVHLLP-QWLWGR---C--------------GM------S--------P--------HKAR------------------LR----V------P----NA--V-------------A--P---N-------------G------R---------WK--------------Y-------------------DLADAWLEPGSKVPD---------------------------------HL---------------VP------------------VPVLEL-RP--------------R-S--LGWWAGLM---TG------E---NDDT----VEGT------VV----------------------LASERISQSD---------FD-------DP------------P--------------------VT-----LSP--------A---------------------------------------------------------ER---------VQR-FRSVASPPAL-------RLAQLLAA----V--P---VR-----------LDVAKLVG----Q--E----F---V--P---E----AG--P-----E---HL-LELLL---SGM--MY-----------------------------------APALREGES------------TWDTDGVFAF--------PE--A------VRELL-LS-GARRSE--T----------------AKVV--------RVAA--THF--------------G-------DR----IRLIG---------HLRDA---------IA---------
>SDU45427.1
----PVAERF------------GFEDL-------------------NWTDVADIVWLAAA--------------------------------------------------ISPRRADSA--------------SASPE---------EP-------------------------------------------------------RRTPEDVR----IRNAPS--ER--------------------------GEIPELPEP---------------------GPSRLVD-------GPPEDD-------------------DGQVVAIEAVPGE----------------------LPEPAVDGAG-----PGG------------------------AV--------LLE---SLE---------YFRALRIL--KR-----EM---------AS---------RRHNNVV-------LDEVATA---VR-----VAET-----------------G-----------RWWP-----VT---RSRK--ER-W----LDLTLVLDNGPS-MALWRPRV-SAFVELL-GQV--G--------AF-RTIQVR------LL-----------------ETAKDTEED------------------------------------------LVLRGGTPGAPARDPD----EIV-------DS---SGR-R-----------VVLLLTDGVGD-AWQ-KKDA----------LYP-MLARWGRK-MPVSIVHLLP-HWLWGR---C--------------GM------S--------P--------HKAR------------------LR----V------P----NA--V-------------A--P---N-------------G------R---------WK---------------------------------CDLADAWLEPGSKVPD---------------------------------HL---------------VP------------------VPVLEL-RP--------------R-S--LSWWAGLM---TG------E---NDDA----VEGT------VV----------------------LATERISQSD---------FD-------DP------------P--------------------AT-----LSP--------T---------------------------------------------------------ER---------VQR-FRSVASPPAL-------RLAQLLAA----V--P---VR-----------LDVAKLVG----Q--E----F---V--P---E----AG--P-----E---HL-LELLL---SGM--MY-----------------------------------APALREGES------------TWDTDGVFAF--------PE--A------VRELL-LS-GARRSE--T----------------AKVV--------RVAA--THF--------------G-----DRIR------------------LIKHL----RD---AI--------A
>WP_004003790.1
-TDEPALSGT------------------------------------SWPELRDALYLAAC-------------------------QDAAAPYRDWSPPRPAHP-------SAGPGRPPR----RQGTAVRRQRPEPEP---------EP-------------------------------------------------------DTESVPRQ----GAGEDD--RA-----------------------------PNGAGP---------------------GTGSRPM-------AHHDGE---------------------DRADGPGERRR---------------------DRGADADLVF------GGE--------------------HATVSA--------LPRG--GLA---------LARALRPLRLRR-----PQ---------PG---------ARE-----------LDEEATA---DR-----IAAD-----------------D-----------LWLP-----VC---R-QPEERR------LSLVLLIDNSPS-MELWTSTV-RELREVL-EQT--G--------AF-RHISVV------PF---------------------DVGAA---------------------------------------------GHVVRRQRRRPPA--------------AA---AGPDD-----------VVLVVTDGFAQ-SW--RNGN----------AAA-FLSSAAGT-CPTAVLSLMP-QEVWEF------------------TLPTAVRAQ---------------------------------------LD----A------V----RA--A-------------V--PN-RL------------------------------LR--------------------------LLN-----------TTGSGVDPG---------------------------MPFRRAEA---------------VP------------------VPVLEM-TP--------------G-S--FGRWARLV---AG----------SGRR----HAAA------VL----------------------LTSPRGDLGV--SRQHVLPRA-----EGAP------------G---------------------------RAG------------------------------------------------------------------DA---------VKQ-FLAKASPNAV-------ALARRLAA----A--P---LN-----------LPVMRLIQ----R--S----L------P---G----AE--A-----W---NL-AEIML---FGL--LR------------------------------------------RTDRRIDA------EDDRQVSFDF--------DD--G------VREEL-LG-LGSRAE--T----------------MSVL--------RQVA--AHL--------------GPRLATTIA---------G---------GERLVEWRLSA--------------
>WP_016331826.1
-RSAPVAERF------------GFEDL-------------------NWTDVADIVWLAAV--------------------------------------------------ISPRRADGA--------------SAPPE---------EP-------------------------------------------------------ERTHQDVR----IRNAPS--ER--------------------------GERPELPEP-------------------KPSRLVDAP-------LEEDDG---------------------QVVAIEAIPGE----------------------LPEPAVDGDG-----PGG------------------------AV--------LLE---SLE---------YFRALRSL--KR-----EM---------AS---------RRHNNVV-------LDEVATA---VR-----VAET-----------------G-----------RWWP-----VT---RSRK--ER-W----LDLTLVLDNGPS-MALWRPRV-SAFVELL-GQV--G--------AF-RTIQVR------LL-----------------ETAKDTEED------------------------------------------LVLRGGTPGAPARDPD----EIV-------DS---SGR-R-----------VVLLLTDGVGD-AWQ-KKDA----------LYP-ILARWGRK-MPVSIVHLLP-QWLWGR---C--------------GM------S--------P--------HKAR------------------LR----V------P----NA--V-------------A--P---N-------------G------R---------WK--------------Y-------------------DLADAWLEPGSKVPD---------------------------------HL---------------VP------------------VPVLEL-RP--------------R-S--LGWWAGLM---TG------E---NDDT----VEGT------VV----------------------LASERISQSD------FD-DP-------PV------------T---------------------------LSP--------A---------------------------------------------------------ER---------VQR-FRSVASPPAL-------RLAQLLAA----V--P---VR-----------LDVAKLVG----Q--E----F---V--P---E----AG--P-----E---HL-LELLL---SGM--MY-----------------------------------APALREGES------------TWDTDGVFAF--------PE--A------VRELL-LS-GARRSE--T----------------AKVV--------RVAA--THF--------------G-------DR----IRLIG---------HLRDA-------------------I
>WP_062152500.1
-TDEPALSGT------------------------------------SWPELRDALYLAAC-----------------QDAAAPYRDWSPPRPAHP---------------AAGPGRPPR----RPGTAVRRQRPEPEP---------EP-------------------------------------------------------DTESVPRQ----DAGADD--RA-----------------------------PNGAGP---------------------GTGSWPM-------AHHDGE---------------------DRADDPGERRQ---------------------DRGADADLVF------GGE--------------------HATVSA--------LPRG--GLA---------LARALRPLRLRR-----PE---------PG---------ARE-----------LDEEATA---DR-----IAAD-----------------H-----------LWLP-----VC---R-QPEERR------LSLVLLIDNSPS-MELWTSTV-RELREVL-EQT--G--------AF-RHISVV------PF---------------------DVGAA---------------------------------------------GHVVRRQRRRPPA--------------AA---AGPDD-----------VVLVVTDGFAQ-SW--RNGN----------AAA-FLSSAAGT-CPTAVLSLMP-QEVWEF------------------TLPTAVRAQ---------------------------------------LD----A------V----RA--A-------------V--PNRL------------------------------------------------------------LRL--LNTTGSGVDPGMPFRRA---------------------------------EA---------------VP------------------VPVLEM-TP--------------G-S--FGRWARLV---AG----------SGRR----HAAA------VL-------------------LTSPRGDLGVSRQHVLP----RA------ESAP------------G---------------------------RAG------------------------------------------------------------------DA---------VKQ-FLAKASPNAV-------ALARRLAA----A--P---LN-----------LPVMRLIQ----R--S----L------P---G----AE--A-----W---NL-AEIML---FGL--LR------------------------------------------RTDRRIDA------EDDRQVSFDF--------DD--G------VREEL-LG-LGSRAE--T----------------MSVL--------RQVA--AHL----------------------G-PRLATTIAG---------GERL-----VEWRL-----------
>WP_083715559.1
-RSAPVAERF------------GFEDL-------------------NWTDVADIVWLAAA--------------------------------------------------ISPRRADSA--------------SASPE---------EP-------------------------------------------------------RRTPEDVR----IRNAPS--ER--------------------------GEIPELPEP---------------------GPSRLVD-------GPPEDD-------------------DGQVVAIEAVPGE----------------------LPEPAVDGAG-----PGG------------------------AV--------LLE---SLE---------YFRALRIL--KR-----EM---------AS---------RRHNNVV-------LDEVATA---VR-----VAET-----------------G-----------RWWP-----VT---RSRK--ER-W----LDLTLVLDNGPS-MALWRPRV-SAFVELL-GQV--G--------AF-RTIQVR------LL-----------------ETAKDTEED------------------------------------------LVLRGGTPGAPARDPD----EIV-------DS---SGR-R-----------VVLLLTDGVGD-AWQ-KKDA----------LYP-MLARWGRK-MPVSIVHLLP-HWLWGR---C--------------GM------S--------P--------HKAR------------------LR----V------P----NA--V-------------A--P---N-------------G------R---------WK---------------------------------CDLADAWLEPGSKVPD---------------------------------HL---------------VP------------------VPVLEL-RP--------------R-S--LSWWAGLM---TG------E---NDDA----VEGT------VV----------------------LATERISQSD------FD-DP-------PA------------T---------------------------LSP--------T---------------------------------------------------------ER---------VQR-FRSVASPPAL-------RLAQLLAA----V--P---VR-----------LDVAKLVG----Q--E----F---V--P---E----AG--P-----E---HL-LELLL---SGM--MY-----------------------------------APALREGES------------TWDTDGVFAF--------PE--A------VRELL-LS-GARRSE--T----------------AKVV--------RVAA--THF--------------G-----DRIR------------------LIKHL----R----DA--------I
>CCH33419.1
EATKGRAARS------------STSDL-------------------SLHEVRDAVWLATR--------LVE---------------------------------------TADRAARPA--------------PPDPS---------AP------------------------------------DAVADPAPQEQPPRSEEAATEPDDPAD--------PG--VP-----------------------------ETLPEP-----------------------RAQRD-------WARGPL--------------------SLPPADPAPDRA----------------------DGAPTAAAGW-----PTL------------------------PG--------LPD---RHG---------ISRALRPL--AR-----HR--------SPS---------PWRVV---------VDEEKTA---VR-----AAQD-----------------S-----------LWIP-----EC---RPAP-WHR------FEVALVVDTVVA-PDIWEPTV-TEFRSLL-DHQ--G--------AF-RNIRTY------RL----------------DSAHADPDRL---------------------------------------------TLRSEGGARHHWR----HLV-------EP---TGN-R-----------IVLVLTDTVAE-GW--HTGA----------VGH-VLHEYGIR-APVAVVQTLA-HRLWQL---G--------------GL-----PT--------R----------RM--R---------------LS----A------P----RP--G-------------C--P---N-------------R------A---------LR----------------------------------------VAGKTDSDV--------------------------------------------------IP------------------VPVLGL-AE--------------D-W--MAGWARLL---TS------P---GAEW----VETT------AA-------------------------LVGPQTE---------IP-------PS----------ELP------------D------DEP-----VTA--------A---------------------------------------------------------QR---------VRR-FRSYASTDAV-------ELAGLLAA----T--P---LA-----------PRLMTLVQ----R--V----L---L--P---G----AD--------L---SVLAEVML---GGL--LT--------------------------------------------KLPGDG------RDPSAVAYDF--------HD--D------VRSEL-LA-IGRRGS--T----------------ARVA--------RVLD--DYA--------------G-----SAIP------------------ALRAY----R----AA--------V
>WP_015103530.1
--WEATKGRA----AR-----SSTSDL-------------------SLHEVRDAVWLATR--------LVE---------------------------------------TADRAARPA--------------PPDPS---------AP------------------------------------DAVADPAPQEQPPRSEEAATEPDDPAD--------PG--VP-----------------------------ETLPEP----------------------RAQRDW-------ARGPLS---------------------LPPADPAPDRA----------------------DGAPTAAAGW-----PTL------------------------PG--------LPD---RHG---------ISRALRPL--AR-----HR--------SPS---------PWRVV---------VDEEKTA---VR-----AAQD-----------------S-----------LWIP-----EC---RPAP-WHR------FEVALVVDTVVA-PDIWEPTV-TEFRSLL-DHQ--G--------AF-RNIRTY------RL---------------------DSAHA----------------------------------------DPDRLTLRSEGGARHHWR----HLV-------EP---TGN-R-----------IVLVLTDTVAE-GW--HTGA----------VGH-VLHEYGIR-APVAVVQTLA-HRLWQL---G--------------GL-----PT--------R--------RMRL--S---------------AP----R------------P--G-------------C--P---N-------------R------A---------LR--------------V-AGKTDS------------------------------------------------------------DV---------------IP------------------VPVLGL-AE--------------D-W--MAGWARLL---TS------P---GAEW----VETT------AA-----------------------LVGPQTEIP---------PS-------EL------------P------------D------DEP-----VTA--------A---------------------------------------------------------QR---------VRR-FRSYASTDAV-------ELAGLLAA----T--P---LA-----------PRLMTLVQ----R--V----L---L--P---G----AD--------L---SVLAEVML---GGL--LT--------------------------------------------KLPGDG------RDPSAVAYDF--------HD--D------VRSEL-LA-IGRRGS--T----------------ARVA--------RVLD--DYA--------------G------SAI--------P---------ALRAY----R----AA--------V
>SEQ80125.1
---------------------MGGIEG------------------LDWPEVADIVWLAAA--------------------------------------------------MRDGTTGNR----APDPASTPPEPGHAP---------PE-------------------------------------------------------PGEVAEPP----GHDVPA--AE-----------------------------EPEPEP-----------------------------------IGATAP---------------------REVREPSIAGSWY-----------------GDGEAAPDLVPAH-----SDG------------------------PA--------LAE---SLD---------CFRALRPL--KR-----EI---------PS---------ARDDAMV-------LDEVATA---ER-----TAQT-----------------G-----------VWWP-----VT---RSRA--ER-W----LDLTVILDNSPS-MSLWRPKV-VAFMELL-ARL--G--------AF-RTIQFR------LV-----------------DVVRGADGR----------------------------------------AVPVLRGGTAGAPARDPA----EVL-------DV---SGR-R-----------VALLVTDGVGE-LW--RPEV----------LHP-VLAQWARS-MPVSVVHLLP-QWLWGR---G--------------AM--------------------------RL------------------HR----A----DLT--VPGP--L-------------R--P---N-------------S------R---------WS-------------------------------IQLSDAWMDEDPSAHARN---------------------------------GA---------------VP------------------VPVLEL-QP--------------R-W--LRWWARLI--TAG----------HRGP----AAGT------VL-----------------------MATSEPAVG---------EP-------SR------------P---------------------------VSA--------R---------------------------------------------------------DH---------VGR-FRSLASPPAL-------RLATLLAA----V--P---AH-----------LEVVQLIR----R--R----F---V--P---E----AG--P-----E---HL-GELLL---SGL--LY------------------------------------YSSHSRDNV-----------VIPGSGAFAF--------PE--A------VRELL-LN-GARRSE--T----------------AGVV--------RTAA--EEF--------------------------------G-D-------RIPVLDHLRN----AI---------
>SCL86372.1
-ASGGTATHD------------ADGDA-------------------SWQDLGDGLWLAAA----------------------------------------------WSR-AGHTSTGEA--------------ETGPD---------RT-------------------------------------------------------PGRRPDLP----ADVPAA--PT-----------------------------EQGAPE---------------------TVPAAST-------QPDVDV-------------------RDLALHTVETATT----------------------GRPETLVPHT-----PRP----------------------------------APRMV-PLS---------LARALRGL--GR-----RV---------PS---------RHEHR---------LDEPRTA---ER-----GLAD-----------------G-----------LWIP-----YV---EPAQ--ER-A----FDLMLLVDDAPT-MPVWSSTV-GRLADEA-VHS--G--------AF-RNVRTV------DV--------------------ALPDGA-------------------------------------------SPVLRWPGNRDADPA----ELL-------DG---RGS-R-----------LFLVVTDGLAP-GW--AERG----------ADE-LLGRLSAA-GPTALVHLLP-PYLRHR---S--------------SV----YPF--------R------------------------------AR----L------D--AGGF--G-------------A--L---N-------------R----HLH---------CH--------------------------------PPHGVPDDARALPDTGD---------------------------------GA---------------VA------------------VPVLSL-RP--------------G-S--FRAWVDLV---TG------E---RGVR--RALPVV------LA----------------------GAMAKGVSTP---------GL-------RA------------P-----------RT------DGP-------------------------------------------RAAA---------------------------DA---------VRR-FVSLASPLAR-------QLAVLLAV----A--P---MR-----------FDLVEELR-------D--RAF------P---E----SR--P-----D---HL-AEIMM---GGL--ID-------------------------------------------------------WERDGESGPDF--------AD--G------VREAL-LA-TSSRSQ--L----------------ARAV--------------GLL--------------A--ESRAGRA------------------QGVRL----R----AA--------L
>SER48031.1
---MDGLEVL------------------------------------GWTDVGDVVWLAAA--------------------------------------------------MGGGAPESR----------EDDLGDPDP---------PV-------------------------------------------------------PVRPPPVE----SVREEP--PA-----------------------------PEEPEP---------------------DDASAVE-------PPPVPE---------------QAEAKAEPAEPPSGHDD----------------------EERGELPPAA-----VVA------------------------PA--------LAE---MLE---------CFRALRPL--KR-----EV---------PS---------FRYGATT-------LDEVATA---EQ-----VAST-----------------G-----------TWWP-----IT---RSCP--ER-W----LDLTVVLDDSPS-MSLWRPKV-VAFLEML-ARL--G--------AF-RTIQFR------LV-----------------DVVRDGEGT----------------------------------------EVPVLRGGTPGAPARDPA----EVL-------DV---SGR-R-----------VMLLVTDGVGG-VW--RPDL----------LNP-MLARWARS-MPVSVLHLLP-QWLWGR---G--------------AV-----PL---------------------------------------HR----A------N--LTVP--A-----------AMR--P---N-------------G------R---------WT-------------------------------YDLPDAWLEEDPQAHLRN---------------------------------GA---------------VA------------------VPVIEL-QP--------------R-Y--LKWWARLI--TAG----------HRGP----AAGT------VV--------------------------LATRET---------AT-------AT--------------------------------NGD-----LSA--------K---------------------------------------------------------EH---------VGR-FRSLASPPAL-------RLATLLAA----V--P---AH-----------PEVVKLIR----H--Q----F---V--P---E----AK--T-----E---HL-SELLL---SGV--VH------------------------------------YSPVGRGV------------PAWDSTAFVF--------PE--K------VRELL-LS-GARRSE--T----------------AGVV--------QTAA--AVF--------------------------------G-D-------RIPAL----RRLRDAI---------
>WP_014049540.1
-ASGGTATHD------------ADGDA-------------------SWQDLGDGLWLAAA-------------------------------------------------WSRAGHTSTG--------------EAETG---------PD-------------------------------------------------------RTPGRRPD----LPADVP--AA-----------------------------PTEQGA----------------------PETVPA-------ASTQPD----------------VDVRDLALHTVETATT----------------------GRPETLVPHT-----PRP----------------------------------APRMV-PLS---------LARALRGL--GR-----RV---------PS---------RHEHR---------LDEPRTA---ER-----GLAD-----------------G-----------LWIP-----YV---EPAQ--ER-A----FDLMLLVDDAPT-MPVWSSTV-GRLADEA-VHS--G--------AF-RNVRTV------DV--------------------ALPDGA-------------------------------------------SPVLRWPGNRDADPA----ELL-------DG---RGS-R-----------LFLVVTDGLAP-GW--AERG----------ADE-LLGRLSAA-GPTALVHLLP-PYLRHR---S--------------SV----YPF--------R------------------------------AR----L------D--AGGF--G-------------A--L---N-------------RHLHCH---------------------------------------------PPHGVPDDARALPDTGD---------------------------------GA---------------VA------------------VPVLSL-RP--------------G-S--FRAWVDLV---TG------E---RGVR--RALPVV------LA----------------------GAMAKGVSTP-------GLRA-------PR-------------------------T------DGP-------------------------------------------RAAA---------------------------DA---------VRR-FVSLASPLAR-------QLAVLLAV----A--P---MR-----------FDLVEELR-------D--RAF------P---E----SR--P-----D---HL-AEIMM---GGL--ID-------------------------------------------------------WERDGESGPDF--------AD--G------VREAL-LA-TSSRSQ--L----------------ARAV--------------GLL--------------A--ESRAGRA------------------QGVRL----R----AA--------L
>WP_041992912.1
--------------------------P-------------------SWQDIADSLWLASR--------------------------------------------------RLAAGRTAA--------------PAPAV---------PE------------------------------------------------------ADADLPPAV----PPAVPD--SE-----------------------------PWDFSV----------------------PGSNGA-------VPGAPT---------------------HLTATAGTGGE----------------------APGTYTAVSA-----GRT------------------------RP--------AAR---PLP---------LAKAMRRL--GR-----RV---------DS---------RTLTE---------LDETRTA---EH-----GIND-----------------G-----------LWIP-----YL---LPTR--EN-A----FDLVLLVDDAPT-MRGWERTA-RQLAVEA-ARS--G--------SF-RDVRSV------SV--------------------SVPAAG-------------------------------------------PPVLRRPGGQQADPA----ELL-------DG---RGS-R-----------LFLVVTDGLGA-GW--AGGA----------ADT-LLARLAAG-GPTALVHLLP-PYLRHR---S--------------SL--------------YP------------------------------FR----A----SLE--AAGF--G-------------A--L---N-------------R----------------YL-----------------------------GCRPPHSLPDPVRPLPEPDD---------------------------------GT---------------VP------------------VPVLSL-RP--------------E-S--FRAWADLV---TG------E---RGVS--ATLPVV------LA----------------------GALAKGASAP---------GL-------RA------------P----------------R-IDGP-----RAA--------S---------------------------------------------------------AA---------VRR-FLGLASPLAR-------QLALLLAV----V--P---LD-----------FDLIEELR-------D--RAV------P---E----AG--P-----D---HL-AEVLM---GGL--IN----------------------------------------------------WNGQDGEGERAVDF--------AD--G------VREAL-LA-TGTRTQ--L----------------AQLV--------TLLS--ELR--------------S-------GR--------G---------AGALL----R----AV--------L
>WP_051772626.1
DATDSRVEAL------------RTADL-------------------TLREVRDSLWLAGA--------------------------------------------------LRPPARPEA---TAPEATAADAEPPDAP---------AP-------------------------------------------------------DEAGPDEA----GPDEPD--PT-----------------------------PEPEPE---------------------PLRDHDPGRAEPQRWTPTPT---------------------TMARADPVLAL----------------------GGKVSAVSAW-----PTV------------------------PA--------LPE---RRG---------ISRALRPL--AR-----RQ---------TS---------RRLKA---------LDEEATA---VR-----AAQD-----------------G-----------LWLP-----EW---RAAP-WRR------FEVALVVDTTVA-AEIWRQTV-REFRVLL-ERQ--G--------AF-RDVRVY------EL---------------------DSSHP----------------------------------------VPHAVTLRSEGGATHEWR----YLV-------EP---AGN-R-----------IVLVLTDTIGR-AW--HTGA----------VGH-VLHRWGRS-MPVAVVQTLA-QRLWSW---G--------------GL---------------P------TRRMRL------------------SA----H-----------AP--G-------------A--P---N-------------R------R---------LR----------------------------------------IAGAGATDA---------------------------------GA---------------MA------------------VPVLGL-SA--------------E-W--MTAWARLL---TA------P---GAEW----VETT------AA-----------------------LVTPQVAPP---------PG-------PV------------D-------------------DEP-----LTA--------A---------------------------------------------------------ER---------VLR-FRTYASVDGF-------QLAGLLAA----T--P---LS-----------PQLMGLVQ----R--V----L---L--P---G----SD--L-----S---AL-AEVML---GGL--MT--------------------------------------------RLPGHD------GATGAVAYDF--------DT--G------VREEL-LA-TSRRSD--T----------------ARVA--------RVLD--EYG--------------G-----ADNA------------------ALRNF----R----LA--------L
>OKI13910.1
DATDSRVEVL------------RTTDL-------------------TLREVRDSLWLAGA--------------------------------------------------LRPPPPEAT----TDDPPHDDEPPAPPP---------PP--------------------------------------------------------AQEPPAG--------DV--PP-----------------------------PDLPPP---------------------SDRASGT-------EVEQAP---------------------ARIERWTPTPTTLARVDPVLSV-----------GGTVSAVSAW-----PTV------------------------PA--------LPE---RRG---------ISRALRPL--GR-----RQ---------PS---------PRIKV---------LDEEATA---VR-----AARD-----------------G-----------LWLP-----EW---RAAP-WRR------FEVALVVDTTVA-AELWRQTV-REFRVLL-ERQ--G--------AF-RDVRVY------EL---------------------DSSCT----------------------------------------AQRDVTLRSEGGARHEWR----YLV-------EP---TGN-R-----------MVLVLTDTIGR-SW--HSGA----------VGH-VLNAWGRS-MPVAVVQTLA-QRLWSW---G--------------GL-----PT--------R----------RM--R---------------LS----A------P----AP--G-------------A--P---N-------------R----------------LL-----------------------------------------RVAGADAG---------------------------------GG---------------MA------------------VPVLGL-SA--------------E-W--MAGWARLI---TT------P---GSEW----VETT------AA-------------------------IVTPQTV---------VP-------PV-------------------------R------AAD-----EKP--------L---------TAS---------------------------------------------ER---------VLR-FRTYASVDGF-------QLAGLLAA----T--P---LS-----------PQLMGLVQ----R--V----L---L--P---G----SD--L-----S---AL-AEVML---GGL--MT--------------------------------------------RLPDAD------GVTDAVAYDF--------DA--G------VREEL-LA-TSRRSD--T----------------ARVA--------RVLD--DYA--------------G-----ADNE------------------ALRNF----R----MA--------L
>WP_063736878.1
----------------------AATPA-------------------ASDPPDDPA-------------------------------------------------------APAPDTPPA--------------PAAPP---------AP-------------------------------------------------------AEDEHADD----LHALEP--PA-----------------------------PEGGPP------------------------EGTA-------GAAAPE---------------------ARWPGYVHVRT----------------------AGGPGRPAAV-----HAA---------------------WPWGADESQGQVELSD---PLG---------LGRALRPF--GR-----RR---------AS---------VHRFT---------LDEEGTA---VR-----AAEQ-----------------G-----------FWEP-----VF---HGAG--EH-W----FDVVLVVEDSVS-MSVWDGAA-RALTDVF-QRQ--G--------AF-SDVRTW------RL-----------DTWRPGEVVLRPDGS---------------------------------------------------AADRDPQ----ELL-------HP---QGR-R-----------LILLLSDCVGE-GW--SRGT----------VPR-LLDLWARH-GPVAVLNPLP-HHMWDR---CDAIPLDVSLRACAGGL-----PN--------T--------ELGL--R---------------LP----G------P----AP--G-------------D--P---D-------------A------E----GADGPLP----------------------------------------GEGPPEDRP--------------------------------------------------VP------------------VPVLEI-EP--------------E-W--LATWARLV---TG---------TGGGW----LPAA------AL----------------------LTDTDGLAARCAAAP----RT-------PE-------------------------D------DDP-----LAP--------D---------------------------------------------------------ER---------VRN-FRAAASPAAR-------LLASHLAL----A--P---LT-----------LDVMEKVK----K--A----V---L--P---R----LG--P-----L---PL-AEVLL---SGL--LE--------------------------------------------RP--AP------AAAGFTGFAF--------RD--G------VRNQL-LG-GLGRGE--L----------------FRAL--------QGVS--AVA----------------------------AKVIG---------ARPDL---------LP------RYL
>WP_069169727.1
---------------------------------------------TSWRDLGDAVWLAAA--------------------------------------------------WRRAGRSSH--------------GGTDP---------AG----------------------------------------------------GALPDEGPEPL----PTDLPL--PA-----------------------------ADSWSP---------------------ETVPAGS-------THTLDP---------------------RDLVLRAVEEA----------------------RSGRPEAVLP-----PSP------------------------RP--------SRHTV-PLR---------LARALRGL--GR-----SV---------PS---------RHQRR---------LDEERTA---EH-----GLSD-----------------G-----------LWIP-----YL---EPVQ--ER-A----FDLMLLVDSAPT-MPVWADTV-SRLTDEA-VRS--G--------AF-RDVRTV------DV--------------------ALPSGA-------------------------------------------APVLRWPGNRHAHPA----ELL-------DG---RGA-R-----------LFLVVTDGLAP-GW--ADRG----------ADE-LLGRLSAA-GPTALVHLLP-PYLRHR---S--------------SV--------------YP------------------------------FR----A----QLD--AGGF--G-------------A--L---N-------------R------H---------FL----------------------------------------CHSLHGVPE-----------------------GGRALTGSGDGS---------------VA------------------VPVLSL-RP--------------G-S--FRAWADLV---TG------E---RGVR--RALPVV------LA----------------------GAMAKGVSTP---------GL-------RT------------P----------------R-IDGP-------------------------------------------RAAA---------------------------DA---------VRR-FVALASPLAR-------QLAVLLAV----A--P---MR-----------FDVIQELR-------D--RAF------P---E----SG--P-----D---HL-AEIMM---GGL--ID-------------------------------------------------------WERDGDGGPDF--------AD--G------VREAL-LA-TSNRTQ--L----------------ARAV--------------GLL--------------A--ESRTGRT------------------QGIRL----R----AA--------L
>WP_078610845.1
------PSRS------------------------------------DAPPPADEPPAPGE--------------------------------------------------PQPAAPLPE--------------PEIQP---------PA-------------------------------------AGRSTSPT----------GGGSEPQG----RLPEGL--PQ-----------------------------PEPPPS-------------------------PVL-------LPTDDP---------------------APARSARWSGT----------------------HAGRRWPSPR-----PGA-----------------------------------ADGNPTAE---------VASALRPL--RQ-----WT---------RS---------TRHQE---------LDEEATA---ER-----LAEA-----------------P-----------GLPP-----AM---SPGG--ERRW-----DAVLVVDAGPQ-MTLWAALA-RRLMAAL-RHH--G--------GF-RDLRLR------FM---------------------DTHSD--------------------------------------RPGEVVLRGPNRRPGPQPPR----SLA-------DP---TGR-R-----------IVLVLTDGLAP-AW--RAGA----------VQK-ALAIWGRH-QPVAVLVTLP-QRLWHR---T--------------GL-----D---------P--------RRVR------------------LR----A------S----GP--W-------------A--G---S-------------A----RMD---------WE--------------F--------------------AEAPIAGPAAEAPG---------------------------------GR-------------RPVP------------------VPVLEV-AD--------------E-W--IAPWARFV---AG------E---GPRW----TEVA------AL---------------------------LVPPR------RS-EA-------PA------------P------------R------PEC-----TRP--------P--------------------------AGAA---------------------------ER---------VAR-FRVWASPEAF-------SLATRLAA----V--P---LD-----------LPVMYAVQ----RRTP-----------P---R----TG--P-----V---HL-AEFFM---SGL--VE--------------------------------------------PVP----------ESGGNSFLF--------GQ--G------VREEL-LA-SSTRQA--T----------------EMAS--------RIAA--EFL--------------A------PHS--------G---------AAREL----------L------IHL
>WP_083669098.1
-ATDSRVEVL------------RTTDL-------------------TLREVRDSLWLAGA--------------------------------------------------LRPPPPEAT-----TDDPPHDDEPPAPP---------PP-------------------------------------------------------PAQEPPAG----DVPPPD-LPP-----------------------------PSDRAS----------------------GTEVEQAPARIERWTPTPT---------------------TLARVDPVLSV----------------------GGTVSAVSAW-----PTV------------------------PA--------LPE---RRG---------ISRALRPL--GR-----RQ---------PS---------PRIKV---------LDEEATA---VR-----AARD-----------------G-----------LWLP-----EW---RAAP-WRR------FEVALVVDTTVA-AELWRQTV-REFRVLL-ERQ--G--------AF-RDVRVY------EL---------------------DSSCT----------------------------------------AQRDVTLRSEGGARHEWR----YLV-------EP---TGN-R-----------MVLVLTDTIGR-SW--HSGA----------VGH-VLNAWGRS-MPVAVVQTLA-QRLWSW---G--------------GL---------------P------TRRMRL------------------SA----P-----------AP--G-------------A--P---N-------------R----------------LL-----------------------------------------RVAGADAG---------------------------------GG---------------MA------------------VPVLGL-SA--------------E-W--MAGWARLI---TT------P---GSEW----VETT------AA----------------------IVTPQTVVPP----VRAADEK---------------------P---------------------------LTA--------S---------------------------------------------------------ER---------VLR-FRTYASVDGF-------QLAGLLAA----T--P---LS-----------PQLMGLVQ----R--V----L---L--P---G----SD--L-----S---AL-AEVML---GGL--MT--------------------------------------------RLPDAD------GVTDAVAYDF--------DA--G------VREEL-LA-TSRRSD--T----------------ARVA--------RVLD--DYA--------------G-----ADNE------------------ALRNF----R----MA--------L
>SES49412.1
---------------------MAGFEG------------------LDWPEVADIVWLAAA--------------------------------------------------MRSGTTESR----EHDSGGTELPDPVRP---------AP----------------------------------------------------AEAVNDEPPAP----VEPACR--EP-----------------------------RREPGD------------------------APVA-------ETPPPD---------------------VTGTPPPNRDE----------------------EARGELPPAA-----AGG------------------------PA--------LTE---TLE---------CFRALRPL--KREIASFRY--------------------GATI----------LDEVATA---EQ-----VART-----------------G-----------TWWP-----IT---RSSP--ER-W----LDLTVVLDDSPS-MSLWRPKV-VAFLEML-ARL--G--------AF-RTIQFR------LV-----------------DVVRNEDGT----------------------------------------EVPVLRGGTPGAPARDPA----EVL-------DV---SGR-R-----------VMLLVTDGVGG-IW--RPGL----------LNP-VLARWARS-MPVSVLHLLP-QWLWGR---G--------------AV-----PL-------------------HR------------------AN----L------S----VP--A-----------AMR--P---N-------------S------R---------WT--------------F-----------------DLPDAWLEEDPSAHLRD---------------------------------GA---------------VP------------------VPVIEL-QP--------------R-Y--LKWWARLI--TAG----------HRGP----AAGT------VL-----------------------------LAT------RE-TR-------VA------------P-------------------DGD-----MSA--------K---------------------------------------------------------EH---------VGR-FRSLASPPAL-------RLATLLAA----V--P---AH-----------PEVVKLIR----H--R----F---V--P---E----AK--T-----E---HL-SELLL---SGV--VH------------------------------------YSSHRGGG------------PTWDSTAFVF--------PE--K------VRELL-LN-GARRSE--T----------------AGVV--------QTAA--AVF--------------G-------DR----IPVLG---------RLRDA---------IV---------
>WP_031096228.1
--------------------------------------------EASWQDLADAVWLAAA--------WH----------------------------------------GADTGTGAG--------------AGGAP---------ES-------------------------------------------------------LPDGVAEH----STDVPA--PS-----------------------------VEQGAP-------------------EIVPAGSSG-------ESLHGA---------------------EISGVEESRQD----------------------LPDSVLPHEI-----RPT----------------------------------RPAV--PLR---------LAKALRGF--GR-----RV---------PS---------RHESK---------LDEARTA---EN-----GVID-----------------G-----------LWIP-----YL---DPVQ--ER-A----FDLMLLVDRAPT-MPVWDRSL-RQLSDEA-VRS--G--------AF-RDVRTV------DV--------------------TLPGGE-------------------------------------------APVLRWPGNRRADPA----ELL-------DG---RGS-R-----------LFLVVTDGLAP-GW--AEGG----------ADE-LLGRLASS-GPTALVHLLP-PYLRHR---S--------------SV----YPF--------R----------AR------------------LD----A------A----GF--G-------------S--L---N-------------R--HVLCH-------------------------------------------PPQGVPEHPHVLPGTGD---------------------------------GS---------------VA------------------VPVLSL-RP--------------G-S--FRAWADLV---TG------E---RGVR--RALPVV------LA----------------------GAMAKGVSAP---------GL-------RT------------P-----------RL------DGP-----RSA--------A---------------------------------------------------------DA---------VRR-FFSLASPFAR-------QLAVLLAV----A--P---VR-----------FDVIEELR-------D--RAL------P---E----TR--P-----E---HL-SEVMM---GGL--ID-------------------------------------------------------WNRDGEGGPDF--------AD--G------IREAL-LA-TGSRTQ--L----------------ARAV--------------ALL--------------A-----ESRS--------G-----R-SQGVRLR----A----AL---------
>WP_053930842.1
-SGGDLQETD---------------------------------GEASWQDLADAVWLAAA--------------------------------------------------WHGADTGTG--------------AGAGG---------AP-------------------------------------------------------ESLPDGVA----EHSTDV--PA-----------------------------PSVEQG---------------------APEIVPA-------GSSGES---------------------LHGAEISGVEE----------------------SRQDLPDSVL-----PHE----------------------IRPT--------RPAV--PLR---------LAKALRGF--GR-----RV---------PS---------RHESK---------LDEARTA---EN-----GVID-----------------G-----------LWIP-----YL---DPVQ--ER-A----FDLMLLVDRAPT-MPVWDRSL-RQLSDEA-VRS--G--------AF-RDVRTV------DV---------------------TLPGG------------------------------------------EAPVLRWPGNRRADPA----ELL-------DG---RGS-R-----------LFLVVTDGLAP-GW--AEGG----------ADE-LLGRLASS-GPTALVHLLP-PYLRHR---S--------------SV----YPF--------R----------AR------------------LD----A------A----GF--G-------------S--L---N-------------R------H---------VL--------------C------H----------PPQGVPEHPHVLPGTGD---------------------------------GS---------------VA------------------VPVLSL-RP--------------G-S--FRAWADLV---TG------E---RGVR--RALPVV------LA----------------------GAMAKGVSA---------------------------------P------------G------LRT-----PRL--------D---------GPR---------------SAA---------------------------DA---------VRR-FFSLASPFAR-------QLAVLLAV----A--P---VR-----------FDVIEELR----D--R----A---L--P---E----TR--P-----E---HL-SEVMM---GGL--ID-------------------------------------------------------WNRDGEGGPDF--------AD--G------IREAL-LA-TGSRTQ--L----------------ARAV--------ALLA--ESR--------------S------GRS------------------QGVRL----R----AA--------L
>WP_033303679.1
-------------------------EA-------------------SWQDLADAVWLAAA--------------------------------------------------WHRAGREAE----------DGTGPAAAP---------LP------------------------------------------------DHAEDVLPEVGAPAF----EQGAQE--TV-----------------------------PAASHP----------------------DVDPRD-------VELLDA---------------------LPMRHGRPDTA----------------------LPDPARPARR-----VLP----------------------------------LP----------------LAKALRGL--GR-----RV---------PS---------RHESR---------LDEARTA---EN-----GVID-----------------G-----------LWIP-----YL---DPVQ--ER-A----FDLMLLVDRAPT-MPVWDSDV-RRLTDEA-VRS--G--------AF-RDVRTV------GV---------------------SLAGA------------------------------------------APPELRWPGNRRADPA----ELL-------DG---RGT-R-----------LFLVVTDGLAP-GW--AGSG----------ADE-LMGRLSAA-GPTALVHLLP-QYLRHR---S--------------SV----YPF--------R------------------------------AR----L------D--AAGF--G-------------A--L---N-------------R------H---------FL----------------------------------------CHPPHGVPE-----------------------HAHVLPDKGDGS---------------VA------------------VPVLSL-RP--------------G-S--FGAWADLV---TG------E---RGVR--RTLPVV------LA----------------------GAMAKGVSAP---------GL-------RA------------P----------------R-VDGP-------------------------------------------RAAA---------------------------DA---------VRR-FFSLASPLAR-------HLAVLLAV----A--P---LR-----------FDVIEELR-------A--RAF------P---A----SR--P-----E---HL-AEVMM---GGL--ID-------------------------------------------------------WERDGEGGPDF--------AD--G------IREAL-LA-TGNRTQ--L----------------ARAV--------------GLL--------------A--EARASRA------------------QGIRL----R----AA--------L
>WP_054294635.1
---TGLMWQV-----------AAGPRP----------------TDLTWSELRDIWWLARC--------------------------------------------------IHRETPQPP----------PRDAPPGDD---------VP-----------------------------------------------------AIPESEQPAR--SEPPPDPA--QQ-----------------------------PDITPP--------------------KRKQPEAT-------EQWAPQ---------------------RREVLDRTLAD----------------------TSRASAPLRR-----PVV------------------------PA--------LRD---PRA---------SEQALRPL--TR-----RG---------LS---------PWRTV---------LDEEATA---NR-----AAEQ-----------------R-----------IWLP-----EW---KPAP-WRK------FELLLVVDSSPT-LAIWETMV-DEFTGVL-GHT--G--------AF-RQIRTY------RT---------------------DFSRS-----------------------------------------DDLTLMVAGTGAERTWR----DVV-------DP---TGR-R-----------VVLVITDAVGA-AW--RTGA----------AER-LVAELATR-MPTAIVNVLS-ERLWSW---G--------------GL---------------S------PHRALL------------------SS----P-----------AP--G-------------A--A---N-------------S----------------------------------------------------------LLRVDPAPH---------------------------------DG---------------VA------------------VPVLSL-TA--------------E-W--LSGWATLV---AG----------GSTE----TTVI------NA-----------------------STRSPVEDT----YRIGTTE-------PY----------------------------------------LSP--------R---------------------------------------------------------ER---------VLR-FKTYASTRGF-------QLALLLAA----A--P---LN-----------LPIIQLVE----Q--V----M---LDGS---D----MS------------AT-AEVLL---GGI--VK------------------------------------------QSLDLKSV------TDPSAIAYEF--------HE--G------VREEL-LA-MGTRAD--T----------------VRVA--------RIVS--DAF--------------------------------GP--------AVPVLKNFRK----AV---------
>CEL17030.1
---PGLMWQV-----------AAGPRP----------------TDLTWSELRDIWWLVRC------------------------------------------------VYREPPEAPPA------------EIPPVDD---------VP-----------------------------------------------------RIPESKPPER----SPSTPE--AP-----------------------------PENAQP--------------------KRKQPEAA-------EQWTPR---------------------QRGALRQTLAD----------------------TTRATAPLGW-----PGV------------------------PA--------LRN---PRA---------IEQALRPL--TR-----RV---------PS---------PWRKV---------LDEEATA---RR-----AAEE-----------------R-----------IWLP-----EW---QPAP-WRK------FELMLIVDSSPT-LAIWRNTI-DEFTGIL-GHI--G--------AF-RQIRTY------RT---------------------DFSRP-----------------------------------------KDLTLSVDGTGAQRSWR----DVV-------DP---TGR-R-----------VVLVITDAIGP-AW--RTGA----------AEH-RIAELATG-MPTAIVNVLS-DRLWSW---G--------------GL--------------SP------------------------------HR----A------HLSSPTP--G-------------A--A---N-------------R----------------------------------------------------------MLRVEPEPH---------------------------------DA---------------IA------------------VPVLAM-SP--------------E-W--LAGWATLV---AG----------GATETTAIHVSP------AW----------------------PVEASYPKAI---------AE-------PY----------------------------------------LAA--------R---------------------------------------------------------ER---------VLR-FKTYASTRAF-------HLACLLAA----A--P---LN-----------LPIMRLVE----Q--V----M---LDGS---D----MS------------TV-AEVLL---GGI--VK------------------------------------------ETPVLRLV------DDPAAIAYEF--------YD--G------VREEL-LS-MGTRVD--T----------------VRVA--------RVVS--DAF--------------G-----------------A---------AVPIL----KSLRNAI---------
>WP_055516094.1
-----LPAAR---------EPEPESVP-------------------HWQEIADALWLGAH-------------------------------------------------WIRTGRPVVDTEPPDRSEPKDGTEPAPSP---------PR---------------------------------------------------APDIPLEPPGDDATTVRRRLPA--PD-----------------------------PEGPEQ-----------------------------------VRLGPP------------------------VLPRPRSA----------------------APGQGARSAR------------------------------------------------------------LARALHLL--AR-----QV---------PS---------RDAVE---------LDEETTA---ER-----GVSD-----------------E-----------LWMP-----WF---RSADAIA-------FDLVILIDDAPT-MRIWGEET-AALSAAA-EHS--G--------AF-RAVRTV------KV--------------------VVPRTG------------------------------------------EPALRWNAARTMAEPG----EIL-------NG---RGD-R-----------LFLVVTDGLAH-GW--AKSA----------ADR-LLDRLGRA-GPTAVVHLLP-PHMRHR---S--------------SL----------------------YPHGAV------------------LE----A------G----GL--G-------------A--ANSCL-------------G----------------LG--------------------------------PPRNGPDPMRPLPAADG---------------------------------GS---------------VP------------------VPVLSL-KA--------------G-S--IAAWADLV---TG------E---RGVR--RGLPVV------VT---------------------------GALQK---------GA-------PA------------P-------------------GLRAPRRP--------------------------------------RAAA---------------------------AA---------VRR-FFTLATPAAR-------RLATQLAA----A--P---FE-----------FDLIEQLR----R--R---TM------P---D----AG--P-----Q---HV-AEILM---GGL--ID-------------------------------------------------------WSGLGTERPEF--------AE--G------VREAL-LA-TTTRSQ--L----------------AGVV--------SILG--ELP------------------------------------------AAGEHGVALR----AA--------L
>OMI34266.1
--------------------------------------------------------MARG--------------------------------------------------LPGGDRSRG--------------RPPAP---------AP-------------------------------------------------------PSAESTAE----TPRAPD--PP-----------------------------PGSPRE--------------------VEEDEAPEPEGELVLTAPRHV---------------------ELVGLPAPPGE----------------------TFGQAVATDV-----AVP----------------------------------LPR---PAAVSPPTAERALSRALRPL--KR-----TS---------PS---------PVHTE---------VDEEATA---ER-----AARE-----------------R-----------LWLP-----RC---VPVP--ER-W----MDVVVVVDCSSS-MVVWRQTA-RRLVTVL-ERT--G--------AF-RTVRVRRVNADRPL-------------------PAEPAGP---------------------------------------------REGAGRGGARSPV----DGI-------PP---RGR-R-----------AVLVLTDGIGT-AW--GDET----------GKR-ALARWARR-ATVAVVHVLN-QGRWHH---T--------------GI----APE--------R------------------------------VR----V------R--VPEP--G-------------A--P---N-------------G------T---------WR----------------------------------------SGDGAPWPG---------------------------------GE---------------PP------------------VPVLEL-EA--------------R-W--LGRWARLVTQPSA----------HGRDTLALLPGV----------------------------------PAERWE---------RE-------PE----------------------------------------PTA--------R---------------------------------------------------------DR---------VFR-FRATASPRAF-------RLASRLAA----A--P---LN-----------IPVMEFVQ-------G--------MHEP---Q----GS--P-----G---EL-AEILL---GGL--LR-------------------------------------------KVGSADP------MDETGIGYEF--------HD--G------VRELL-LS-AGMRDE--S----------------LYVL--------RSVL--DRL----------------------GH------------------RWKPL----HVLRDAL---------
>WP_018535458.1
----QLPGEE------------PGRTP-------------------QWQEIADAIWLAAH--------------------------------------------------WDRAARPAE----------ATEQPAVDL---------EE-------------------------------------------------------TDTTWEPG----TSELPP-DPF-----------------------------ADPLWP-----------------------------------GSLLDP----------------------PLPTLDPEGP----------------------DTVHLGRPQL-----PGP------------------------PP--------KPS---GVG----RRWALLARALHRL--AR-----RV---------PS---------PVQVE---------LDEELTA---QRG----LADE-----------------------------LWMP-----FF---RPAE-ATA------FDLVLLTDDAPT-MRIWDEEI-ARLVAAA-EHS--G--------GF-RVVRTV------KV--------------------RVPRTG------------------------------------------LPTVRGGAACTPADPA----ELL-------DG---GGG-R-----------VFLVVTDGLAH-GW--TAPA----------ADK-LLGRLARS-GPTAMIHLLP-PHMRHR---S--------------SV--YPYAA--------V------LEAGGF------------------GA----S----NVSLGHGAP--G------------EG--P---D-------------P----------------LR----------------------------------------PLPEAGDDA--------------------------------------------------VP------------------VPVLSL-KP--------------G-S--IAAWADLV---TG------E---RGVR--RALPIV------LA----------------------GALTKGAPAP------GLTAP-------PL------------P-----------------------------------------------------------------RRAA---------------------------AA---------VRR-FFTLATPAAR-------RLATQLAA----V--P---FE-----------FDLVEQLR-------K--RTM------P---E----TE--P-----A---HL-AEIMM---GGL--ID-------------------------------------------------------WDSEGEGRPEF--------AE--G------VREAL-LA-TTTRAQ--L----------------ARTV--------GVVG--DLP------------------------------------------AAGERGVALR----AA--------L
>WP_037691437.1
-------------------------GP-------------------SWQDIADAAWLAAA--------WHV---------------------------------------SGRTSGQEP--------------DTPER---------LS-------------------------------------------------------GEPEPDVP----SDVAAP--PS-----------------------------GEVSPD---------------------VVAAGSI-------MGIDPR--------------------ELVLKAVEETRS----------------------GLPKTVLPAA-----PRP----------------------------------VRRVV-PLP---------LAKALRGL--GR-----RV---------PS-------RYLNR-----------LDEPRTA---EC-----GLSD-----------------G-----------LWIP-----YL---EPVQ--ER-A----FDLMLLVDNAPS-MPVWSSTV-RRLADEA-VRS--G--------AF-RDVRTV------EV---------------------ALPGR------------------------------------------GMPVLRWPGNRHADPA----ELL-------DG---RGS-R-----------LFLVVTDGLAA-GW--AGRE----------ADE-LLGRLSAG-GPTALVHLLP-PYLRHR---S--------------SL----YPF--------R----------AQ------------------LD----A------A----GF--G-------------A--L---N-------------R------H---------FL--------------C------R----------PPHGVPDQAHLLPDQDD---------------------------------GS---------------VP------------------VPVLSL-RP--------------G-S--FRAWADLV---TG------E---RGVR--RTLPVV------LA----------------------GAMAKGVPA---------------------------------S------------G------LRA-----PRS--------D---------GPR---------------------------------------------AAA------AAVRK-FVSLASPLAR-------QLAVLLAV----A--P---LR-----------FDVIEELR---DR--A----F------P---E----SG--P-----D---HL-AEILM---GGL--ID-------------------------------------------------------WERDGEGRPDF--------AE--G------VREAL-LA-TGNRTQ--L----------------ARAV--------------GLV--------------A------ESR----A---G---------QAQGI----RLRA-AL---------
>WP_073719856.1
-------------------------DL-------------------GWQDIADAAWLAAT--------------------------------------------------WQRAGRTSP--------------QESGA---------PA-------------------------------------------------------PLPGDPEA----LPDAVP--PP-----------------------------PGDTSP--------------------EVVPAGSTYDTELRELVLRSV---------------------EETRTARPDEA----------------------IPAATRPVRR--------------------------------MA--------------PLR---------LAKSLRGL--GR-----RV---------PS---------RYLSR---------LDEARTA---EC-----GLSD-----------------G-----------LWIP-----YL---RPVR--ER-A----FDLMLLVDSAPT-MPVWGGTV-RQLADEA-VRS--G--------AF-RDVRTV------EV-------------------ALSGDGA--------------------------------------------PVLRWPGDRHADPA----ELL-------DG---RGS-R-----------LFLVVTDGLAR-GW--AGRG----------ADE-LLERLTSG-GPTALVHLLP-PYLRHR---S--------------SL--------------YP------------------------------FR----A------ELDAAGF--G----------------ALNRH------------------------------FH------------------------------CRPPHGEGERARRLPDPDD---------------------------------GS---------------VP------------------VPVLSL-RP--------------G-S--FRSWADLI---TG------E---RGVR--RTLPVV------LA----------------------GAMAKGVPAP---------GL-------RR------------P-------------------RIDGPRAAVAA-----------------------------------------------------------------------------VRR-FVSLASPLAR-------QLAVLLAV----A--P---MR-----------FDVIEELR---DR--A----L------P---E----SG--P-----D---HL-AEIMM---GGL--ID-------------------------------------------------------WERDGEGGPDF--------AE--G------VREAL-LA-TGNRTQ--L----------------ARAV--------------GLL--------------A------ASR------------------AGQAQGIGLR----AA--------L
>WP_041318577.1
--WEATKGRA----AR-----SSTSDL-------------------SLHEVRDAVWLATR--------LVE---------------------------------------TADRAARPA--------------PPDPS---------AP------------------------------------DAVADPAPQEQPPRSEEAATEPDDPAD--------PG--VP-----------------------------ETLPEP----------------------RAQRDW-------ARGPLS---------------------LPPADPAPDRA----------------------DGAPTAAAGW-----PTL------------------------PG--------LPD---RHG---------ISRALRPL--AR-----HR--------SPS---------PWRVV---------VDEEKTA---VR-----AAQD-----------------S-----------LWIP-----EC---RPAP-WHR------FEVALVVDTVVA-PDIWEPTV-TEFRSLL-DHQ--G--------AF-RNIRTY------RL---------------------DSAHA----------------------------------------DPDRLTLRSEGGARHHWR----HLV-------EP---TGN-R-----------IVLVLTDTVAE-GW--HTGA----------VGH-VLHEYGIR-APVAVVQTLA-HRLWQL---G--------------GL-----PT--------R--------RMRL--S---------------AP----R------------P--G-------------C--P---N-------------R------A---------LR--------------V-AGKTDS------------------------------------------------------------DV---------------IP------------------VPVLGL-AE--------------D-W--MAGWARLL---TS------P---GAEW----VETT------AA-----------------------LVGPQTEIP---------PS-------EL------------P------------D------DEP-----VTA--------A---------------------------------------------------------QR---------VRR-FRSYASTDAV-------ELAGLLAA----T--P---LA-----------PRLMTLVQ----R--V----L---L--P---G----AD--------L---SVLAEVML---GGL--LT--------------------------------------------KLPGDG------RDPSAVAYDF--------HD--D------VRSEL-LA-IGRRGS--T----------------ARVA--------RVLD--DYA--------------G------SAI--------P---------ALRAY----R----AA--------V
>WP_063820828.1
--MAPVARPA------------APTDL-------------------LWSEVSDVIWLAAR---------------------------------------------------IRAASGSD----LADEAVGADDPGPQP---------AP-----------------------------------KTPTAADEPV----------PGLPSAPV----AADRPR--PA-----------------------------PGASDG-------------------------FHQ-------PPHGPR---------------------LVPPSGAGGGA----------------------TGRAGPPSRA-----PS-------------------------RA--------------------------LSGALRPL--RM-----FV----RSAYGRT-----------------------LHEEATA---DR-----AATD-----------------G-----------LWLP-----VF---EPAR-EYR------WDLVLVVDDHTS-MIFWQEVV-AAFTAAV-EQS--G--------VF-RNVTRR------RL---------------------ITGGG---------------------------------------SPASVVLRGGRRGPTSPPA----EIA-------DP---SGR-R-----------LILVLTDGIGR-AW--RTHA----------VEP-ALHLWGRH-QSVALVHLLP-QQLWFR---A--------------GI-----PV--------E--------RKKL--R---------------AV----G------D----GP--G---------NRLLV--A---D-------------P--PPRIP---------WD--------------------------------APPPATDLHGVALPYPD---------------------------------NA---------------VP------------------VPVLQL-DP--------------T-S--LGNWAGLV---AG------T---LPGW----TDLA------AT----------------------VAHRVPDPDD------EV-VP-------PA------------A---------------------------SGA--------Y---------------------------------------------------------HR---------VNA-FRAAATPQAL-------RLATHLAA----A--P---LN-----------VPVIQAIR----R--R----L---L--P---G----TR--P-----W---HL-SELLL---ANL--LR------------------------------------------PTVGRELA------GDDTLVTFDF--------DQ--G------IREEL-LA-RGRRTE--T----------------AGVM--------RVVQ--NVL----------GPRVS-----AVRR------------------SARAL--------------------
>WP_076994244.1
------MWRV-----------AAGPRP----------------TDLTWPELRDIWWLVRC--------------------------------------------------IHRDAPPPS----------PAGVPPRED---------AP-----------------------------------------------AMPDSERPVEPEPRR-----DHRQQG-QSQ-----------------------------PDIAPP--------------------KRKQPEPA-------EQWAPR---------------------RREALRMTMAD----------------------TSRASAPLPL-----PVV------------------------PG--------LRD---ARA---------TEQALRPL--TK-----RE---------PS---------PWLSV---------LDEEATA---RR-----AAEE-----------------K-----------IWLP-----EW---RPAP-WRR------FELLLIVDSSPT-LAIWQSLI-DEFVAVL-GHT--G--------AF-RQIRVH------RT---------------------DCSRP-----------------------------------------TGLTLAVRGTDVERTWQ----DVV-------DR---TGR-R-----------VVLVITDAVGA-AW--RTGA----------AER-LVAELAAH-MPTAIVNVLG-ERLWSW---G--------------GL---------------S------PYRAHL------------------SS----P-----------TP--G-------------A--A---N-------------S----------------------------------------------------------MLRVDPAPH---------------------------------DG---------------VV------------------VPVLSA-TA--------------E-W--LSGWATLV---AG----------GATE----TTVI------NA-----------------------RAGRPADED----YPIGIAE-------PR----------------------------------------LSP--------R---------------------------------------------------------ER---------VLR-FKTYASTRGF-------QLALLLAA----A--P---LN-----------LPIIQLID----H--V----M---LDGS--------SD--------M---STTAEVLL---GGI--VT------------------------------------------PTPALKSV------TDPAAIAYEF--------HE--G------VREEL-LA-MGTRAD--T----------------VRVA--------RVVS--DAF--------------G-----------------A---------AVPIL----KSFRNAV---------
>WP_020126655.1
-------------------------PP-------------------HWHELADAIWLAAH--------------------------------------------------WSRGGRTVP----TEFEVPADDEPDGMP------------------------------------------------------------------SLPEPTSS----AYQGPT--DA-----------------------------ESVAVG--------------------------------------------------------------LNLPAPGPAMP----------------------GGAGAGPVLV-----PRT----------------------------------RPR---GRG--RGAQSAVLARALHRL--AR-----RV---------PS---------REALL---------LDEELTA---ER-----TVVD-----------------G-----------LWLP-----FF---RPAE--TP-A----FDLVVLVDNGPT-MDIWRSET-AALVDAA-EHS--G--------AF-RAVRTV------RV--------------------NVPHGG---------------------------------------AHEPTLRWSATARSTAALG----EVL-------DG---RGD-R-----------LFLVVTDGLGH-GW--AAHA----------ADT-LLHRLGRA-GPTALVHLLP-PHLRHR---S--------------SL----RPR--------G------------------------------LTLEAGGFGAGNRGLGIGPPLSG----------------P---D-------------P----------------VR----------------------------------------PFPDVAHED--------------------------------------------------LA------------------IPVLSL-KP--------------G-S--LAAWADLV---VG------A---RGVR--RELPAV------LA---------------------------GSLNA---------GT-------PA------------P-------------------GLRAPQWPRTA--------D---------------------------------------------------------NA---------VRR-FFELATPAAR-------RLATQIAA----V--P---FE-----------FDLIEQLR-------D--WTM------P---E----TG--A-----E---HL-AEILM---GGL--ID-------------------------------------------------------WEHADAHHPEF--------AD--G------VREAL-LA-TTTRTQ--L----------------AHVV--------HVVA--DLP--------------A------SGE------------------HGRAL----R----AA--------L
>WP_026468526.1
----MTVERS------------GNTPL-------------------SWSELADAVWLAAT--------------------------------------------------LGNQAVRPA-------GETRTRSRPPTP---------ES-------------------------------------------------------PAEPPPSD----PGLEPS-APP-----------------------------PPSAQP---------------------GLPDVEP-------EPVAVR---------------------RRRPVAGGFVR----------------------DNLAHDAEGS-----PRN------------------RQTAKRPT--------MPG---GPD---------ILRALRPL--KQ-----LR---------PS---------PREDELE-------LDEERTA---EE-----AAQT-----------------G-----------LWLP-----LL---KPAPTTRV------LDLTVVVDAGAS-MVLWHPEV-TAFLNLV-QQL--G--------AF-RTVRIR------YL----------------ETETRATDGS--------------------------------------------LAPVLRGGTPDAPQHSVAELL-------DW---YGG-R-----------LMLVLTDGVGE-AW--RRDL----------VSP-LLAQWSRR-MPVAVVHLLP-QHLWKK---S--------------GI-----PL---------------------------------------HR----A----LLA----SP--G-----------AFQ--P---N--------------------RRYEFDLPDAWM---------------------------------------TMADPDKAVA---------------------------------GA---------------VA------------------VPVLEL-DG--------------R-W--FSWWVRLV---SR------S---VTDR----VPAT------VL-----------------------LARDQPMLE----PGDDEEV-------AS------------P---------------------------LTA--------E---------------------------------------------------------ER---------VRR-FLGAATPPAF-------RLATLLAA----V--P---VS-----------LPIARFVR-------A--QLV------P---E----AD--S-----S---HL-AEVLT---SGL--LD--------------------------------------SPAEGS------------FPGEEAVFEV--------PV--A------VRQAL-LT-AGRRAD--T----------------VQVV--------SLTG--QRF--------------G-----------------D---------QHPVLLRIAD----AL--------A
>WP_051807270.1
----GADLEHSGQP-------PESSQP-------------------DAVQILDAVWLAAV--------TRE---------------------------------------DGEPAATTE--------------PRGGT---------AA-------------------------------------------------------TGPERAGD----RATVPA--AP-----------------------------TGGAPP------------------------------------PSVPV---------------------DDRGGVAGGLV----------------------RHATEMPGLA-----ENA----------------------LFGS--------LPS---GRR---------LARALHPF--KR-----RI---------RS---------STETE---------LDEDATA---EW-----AADT-----------------G-----------VWLP-----RY---RSAQ--ER-W----LGVTLLVDGGAS-MAVWRPAL-TAFRLLL-ERH--S--------AF-RTVRAF------QL------------------CADDAGLP---------------------------------------------RVHAPHGGVRSPA----ELL-------DP---SGR-Q-----------IFLVITDGLGA-VW--RHPS----------IDG-LLRTWGSS-GPLALVNPLP-QRHWRS---G--------------NL------I--------P--------RRCQ------------------LR----R------P----RP--G-------------A--A---T-------------G----ELL---------VR--------------Y------S------------------GMTSVFDPP------------------------VRP------GS---------------LA------------------VPLIEL-SP--------------R-W--LSWWAQLV---TG----------PPVW----TAAT------VH-----------------------------TVD---------PG-------TP------------P------------E------WGD-----PGD--------E---------PAP---------------------------------------------EA---------AVQGFRRTASSQAF-------RLATLLAA----A--P---LE-----------LPLLHRLQ----R--L----L---L--P---E----SE--T-----H---HL-AEVLI---SPL--VR-------------------------------------------------------PANDGGTAFEF--------AK--G------VREEL-LS-CASRDD--S----------------ARVL--------RTIA--AHR--------------P------VPA--------G---------TRLTQ---------VI---------
>WP_073900317.1
-ATDSRVEVL------------RTTDL-------------------TLREVRDSLWLAGA--------------------------------------------------LRPPPPEAT-----TDDPPHDDEPPAPP---------PP-------------------------------------------------------PAQEPPAG----DVPPPD-LPP-----------------------------PSDRAS----------------------GTEVEQAPARIERWTPTPT---------------------TLARVDPVLSV----------------------GGTVSAVSAW-----PTV------------------------PA--------LPE---RRG---------ISRALRPL--GR-----RQ---------PS---------PRIKV---------LDEEATA---VR-----AARD-----------------G-----------LWLP-----EW---RAAP-WRR------FEVALVVDTTVA-AELWRQTV-REFRVLL-ERQ--G--------AF-RDVRVY------EL---------------------DSSCT----------------------------------------AQRDVTLRSEGGARHEWR----YLV-------EP---TGN-R-----------MVLVLTDTIGR-SW--HSGA----------VGH-VLNAWGRS-MPVAVVQTLA-QRLWSW---G--------------GL---------------P------TRRMRL------------------SA----P-----------AP--G-------------A--P---N-------------R----------------LL-----------------------------------------RVAGADAG---------------------------------GG---------------MA------------------VPVLGL-SA--------------E-W--MAGWARLI---TT------P---GSEW----VETT------AA----------------------IVTPQTVVPP----VRAADEK---------------------P---------------------------LTA--------S---------------------------------------------------------ER---------VLR-FRTYASVDGF-------QLAGLLAA----T--P---LS-----------PQLMGLVQ----R--V----L---L--P---G----SD--L-----S---AL-AEVML---GGL--MT--------------------------------------------RLPDAD------GVTDAVAYDF--------DA--G------VREEL-LA-TSRRSD--T----------------ARVA--------RVLD--DYA--------------G-----ADNE------------------ALRNF----R----MA--------L
>KIH98248.1
----HLAALL------------ERVDP-----------------PATAEEIAEAAWLARH--------------------------------------------------LPPGAPLGQ------SAPERRASPPPAG---------GP-------------------------------------------------------AAPAAPRR----TERLPP--PP-----------------------------PQVADK------------------------------------------------------------AQAHLLPEEGKER----------------------FGGGAVPTRL-----PSP------------------------SA--------LPR---QLE---------LARALRPL--RQ-----YA---------PS---------PVRLA---------VDEDATA---AA-----SAEQ-----------------G-----------FWSP-----RL---VPVP--ER-M----LDVAVVVDTGGS-MPVWRRTV-AEFVALL-KRQ--G--------AF-RDVRVW------RV---------------------DTSPP---------------------------------------ADRALTLTAEGDDSRRSPE----ELT-------SA---TGR-R-----------LVVVLSDCVDR-AW--SDGR----------MAR-LLELWGRH-CPVAVAHLLP-QRLWSR---C--------------AP--RIVPV--------R------------------------------LE----A------P----RV--N-------------A--P---N-------------A------L---------LR--------------V------V----------P-------RDVSAQPAL---------------------------------AG---------------VA------------------VPVVEI-EE--------------R-W--LSVWARLI---GD------P---ALPP----LPGA------AL------------------------FTGAPAAK---------RR-------PK------------P--------------------ER-----LSP--------R---------------------------------------------------------ER---------VGA-FRSAASPTAF-------KLACYLAA----A--P---LS-----------LPVMRLVQ----E--A----M---L--P---G----ST--G-----A---HL-AEVML---SGL--VR------------------------------------ATAAGAAEAAAAAS------GDPAAVSYSY--------DP--E------VADTL-IS-YLRRDE--A----------------YRVY--------QRAS--DAL--------------G-------RH----V---G---------SPDDF----A----GM--------L
>OKK13505.1
-ADPDVTVVP------------------------------------HWQELADAVWLAAY--------RAR---------------------------------------AGEGTAASG------------AEPDGEH---------GP-------------------------------------------------------TRDTPPSG----SPATAP--ER-----------------------------PEAPDD---------------------GPGAAPT-------ALPVPD---------------------PEGTGRIRLGP----------------------PVLPEPGRRA-----PVS----------------------------------GRR---SAR---------LAVALHRL--AR-----RV---------PS---------RTAVE---------LDEEATA---ER-----GITD-----------------G-----------LWLP-----WF---RPAD--IR-A----FDLILLVDDAPT-MAVWHEET-ASLAAAA-EHS--G--------AF-RSVRTV------AL-------------------TLAPTGP----------------------------------------------VSLRWSGARTPA----RIG-------ELLGGRGD-R-----------LFVVVTDGLAH-GW--AGSA----------ADT-LLDRLGRA-GPTALTHLLP-PHMRHR---S--------------SL----HPH--------P----------AV------------------LE----A------G----GL--G-------------A--A---N-------------D------C---------LA--------------L------R----------PPTQGPDPMRPLPSVGD---------------------------------GV---------------AP------------------VPVLSL-KS--------------G-S--IAAWADLV-----------T---GGRGVRRALPAV---------------------------------LPGTLVM---------GV-------PA------------P------------G------LRT-----ARS--------P--------------------------RAAA---------------------------AA---------VHR-FLSLATPVAR-------RLATRLAA----V--P---FE-----------FALVEQVR----R--R----T---V--P---E----AG--P-----E---HL-AEILM---GGL--ID-------------------------------------------------------WGDDGRARPEF--------AE--G------AREAL-LA-TTTRGQ--L----------------ARTV--------SILG--ELP--------------A-----AGAH--------G---------VALRA---------AL---------
>WP_040273873.1
----HLAALL------------ERVDP-----------------PATAEEIAEAAWLARH--------------------------------------------------LPPGAPLGQ------SAPERRASPPPAG---------GP-------------------------------------------------------AAPAAPRR----TERLPP--PP-----------------------------PQVADK------------------------------------------------------------AQAHLLPEEGKER----------------------FGGGAVPTRL-----PSP------------------------SA--------LPR---QLE---------LARALRPL--RQ-----YA---------PS---------PVRLA---------VDEDATA---AA-----SAEQ-----------------G-----------FWSP-----RL---VPVP--ER-M----LDVAVVVDTGGS-MPVWRRTV-AEFVALL-KRQ--G--------AF-RDVRVW------RV---------------------DTSPP---------------------------------------ADRALTLTAEGDDSRRSPE----ELT-------SA---TGR-R-----------LVVVLSDCVDR-AW--SDGR----------MAR-LLELWGRH-CPVAVAHLLP-QRLWSR---C--------------AP--RIVPV--------R------------------------------LE----A------P----RV--N-------------A--P---N-------------A--LLRVV-------------------------------------------P-------RDVSAQPAL---------------------------------AG---------------VA------------------VPVVEI-EE--------------R-W--LSVWARLI---GD------P---ALPP----LPGA------AL------------------------FTGAPAAK---------RR-------PK------------P--------------------ER-----LSP--------R---------------------------------------------------------ER---------VGA-FRSAASPTAF-------KLACYLAA----A--P---LS-----------LPVMRLVQ----E--A----M---L--P---G----ST--G-----A---HL-AEVML---SGL--VR------------------------------------ATAAGAAEAAAAAS------GDPAAVSYSY--------DP--E------VADTL-IS-YLRRDE--A----------------YRVY--------QRAS--DAL--------------G-------RH----V---G---------SPDDF----A----GM--------L
>WP_073930805.1
-FPRERAPGTGAEGGAPADP-DVTVVP-------------------HWQELADAVWLAAY---------------------------------------------RARAGEGTAASGAE--------------PDGEH---------GP-------------------------------------------------------TRDTPPSG----SPATAP--ER-----------------------------PEAPDD-----------------------------------GPGAAP---------------------TALPVPDPEGT----------------------GRIRLGPPVL-----PEP----------------------GRRA--------PVSGRRSAR---------LAVALHRL--AR-----RV---------PS---------RTAVE---------LDEEATA---ER-----GITD-----------------G-----------LWLP-----WF---RPAD--IR-A----FDLILLVDDAPT-MAVWHEET-ASLAAAA-EHS--G--------AF-RSVRTV------AL-------------------TLAPTGP----------------------------------------------VSLRWSGARTPA----RIG-------ELLGGRGD-R-----------LFVVVTDGLAH-GW--AGSA----------ADT-LLDRLGRA-GPTALTHLLP-PHMRHR---S--------------SL----HPH--------P----------AV------------------LE----A------G----GL--G-------------A--A---N-------------D----CLA---------LR--------------------------------PPTQGPDPMRPLPSVGD---------------------------------GV---------------AP------------------VPVLSL-KS--------------G-S--IAAWADLV-----------T---GGRGVRRALPAV---------------------------------LPGTLVM---------GV-------PA------------P------------G------LRT-----ARS--------P--------------------------RAAA---------------------------AA---------VHR-FLSLATPVAR-------RLATRLAA----V--P---FE-----------FALVEQVR----R--R----T---V--P---E----AG--P-----E---HL-AEILM---GGL--ID-------------------------------------------------------WGDDGRARPEF--------AE--G------AREAL-LA-TTTRGQ--L----------------ARTV--------SILG--ELP--------------A-----AGAH--------G---------VALRA---------AL---------
>WP_083466592.1
-----------------MWQVAAGPRP----------------TDLTWSELRDIWWLVRC------------------------------------------------VYREPPEAPPA------------EIPPVDD---------VP-----------------------------------------------------RIPESKPPER----SPSTPE--AP-----------------------------PENAQP--------------------KRKQPEAA-------EQWTPR---------------------QRGALRQTLAD----------------------TTRATAPLGW-----PGV------------------------PA--------LRN---PRA---------IEQALRPL--TR-----RV---------PS---------PWRKV---------LDEEATA---RR-----AAEE-----------------R-----------IWLP-----EW---QPAP-WRK------FELMLIVDSSPT-LAIWRNTI-DEFTGIL-GHI--G--------AF-RQIRTY------RT---------------------DFSRP-----------------------------------------KDLTLSVDGTGAQRSWR----DVV-------DP---TGR-R-----------VVLVITDAIGP-AW--RTGA----------AEH-RIAELATG-MPTAIVNVLS-DRLWSW---G--------------GL---------------S------PHRAHL------------------SS----P-----------TP--G-------------A--A---N-------------R----------------------------------------------------------MLRVEPEPH---------------------------------DA---------------IA------------------VPVLAM-SP--------------E-W--LAGWATLV---AG----------GATETTAIHVSP------AW----------------------PVEASYPKAI---------AE-------PY----------------------------------------LAA--------R---------------------------------------------------------ER---------VLR-FKTYASTRAF-------HLACLLAA----A--P---LN-----------LPIMRLVE----Q--V----M---LDGS---D----MS------------TV-AEVLL---GGI--VK------------------------------------------ETPVLRLV------DDPAAIAYEF--------YD--G------VREEL-LS-MGTRVD--T----------------VRVA--------RVVS--DAF--------------G-----------------A---------AVPIL----KSLRNAI---------
>WP_082114514.1
-------------------M-RGGTTE-----------------------------------------------------------------------------------SRDQGDPDP--------------PGPVL---------PE-------------------------------------------------------AVKPVPAE----AVDDEA--PV-----------------------------PDAPVS--------------------HEPEPFPA-------AAPDEV-------------------ARTPLPRPPSLDE----------------------NGHRDLPPAA-----AVV------------------------PG--------LAE---TLE---------CFRALRPL--KR-----EI---------AS---------FRDGATV-------LDEVATA---EQ-----VART-----------------G-----------SWWP-----IT---RSSP--ER-W----LDLTVVLDDSPS-MSLWRPKV-VAFMEML-TRL--G--------AF-RTIQFR------LV-----------------DVVRNEDGT----------------------------------------EVPVLRGGTPGAPARDPA----EVL-------DV---SGR-R-----------VVLLVTDGVGG-VW--KPGL----------LNP-MLARWARS-MPVSVLHMLP-QWLWGR---G--------------AV-----PL-------------------HR------------------AN----L------S----VP--A-----------ALR--P---N-------------S------R---------WT--------------F-----------------DLPDAWLDDDPAAALRD---------------------------------DA---------------VP------------------VPVIEL-QP--------------R-Y--LRWWARLI---TA----------GHRR----PAGG------TV----------------------------LLVT------RE-TR-------AV------------P-------------------DDD-----VSA--------K---------------------------------------------------------EH---------VGR-FRSLASPPAL-------RLATLLAA----V--P---AN-----------LEVVKLIS----R--R----F---V--P---E----AG--P-----E---HV-SELLM---SGL--LD------------------------------------YSSAPKDDK-----------STWDSSTFVF--------PE--K------VRELL-LN-GARRSE--T----------------AGVV----RTAAAEFG--EHI----------------------PA------------------LGRLM----E----AI---------
>WP_030212926.1
------------------AGADTAVVP-------------------HWQELADAVWLAAY--------------------------------------------------RARAGEGPA---------AAGAEPDGER---------EP-------------------------------------------------------ARDTPPSG----PSDTAA--ER-----------------------------SAPPDD-----------------------------------GPGTAP---------------------TPLPVPDPEGT----------------------GRIRLGPPVL-----PGS----------------------TRRS--------PGSGRRSAQ---------LAVALHRL--AR-----RV---------PS---------HTAVE---------LDEEATA---ER-----GITD-----------------G-----------LWLP-----WF---RPAS--TR-A----FDLVLLVDDAPT-MAVWHEET-ASLAAAA-EHS--G--------AF-RSVRTV------AL-------------------TLARTGP----------------------------------------------VSLRWNGARTPA----RVG-------ELLAGRGD-R-----------LFMVVTDGLAH-GW--AGFA----------ADT-LLDRLGRA-GPTALTHLLP-PHMRHR---S--------------SL----HPY--------P----------AV------------------LE----A------G----GL--G-------------A--A---N--------------------------DRVVLR----------------------------------------PPPQGPDPL-------------------------RPLPSTGEGV---------------LP------------------VPVLSL-KP--------------G-S--LAAWADLV---TG------E---KGEC--RTLPAV------LS----------------------GTLGRSAPAP---------GL-------RA------------P-------------------RSP-----RAA--------A---------------------------------------------------------RA---------VSR-FFTIATPVAR-------RLATRLAA----V--P---FE-----------FDLVEQVR----R--R----T---V--P---E----AG--P-----E---HL-AEILM---GGL--IH-------------------------------------------------------WGADGRGRPEF--------AE--G------VREAL-LA-TTTRSQ--L----------------ARTV--------SILG--ELP------------------------------------------AAGAHGVALR----AA--------L
>WP_016188158.1
-------------------------------------------------------------------------------------------------------------KDTAPAAGPQ--------------RPGTD---------PS-------------------------------------------------------AAVLGAAE----KTAGTE--PP-----------------------------RLPPAP-----------------------------------------------------------------------------------------------APPSGALRPH-----PSP----------------------------------LLH---RSA---------LYQALRPFRLAA-----TD---------PW---------QHS-----------YDAEETA---RG-----YARRLLASPHPGGGHRPVAVTP-----------QWAP-----FV---RPG-----------VQLTVLVDESVS-MLFHQDQV-NDFIGLV-RSS--G--------VF-RGVRVE------RF---------------------TSDSA------------------------------------------DPAPVPAAGWGASSGK--------------DP---GGI-H-----------IAVVLSDGIGE-GW--ARGS----------VQS-WLGCLAQR-LPVAIIHLLD-PRQWSR---T--------------GI--RPAAM-----ELTV------AAHLGR------------------AP----A------N--RHYT--A-------------R--P---F-------------Q----------------WP----------------------------------------DGLPLPEPE--------------------------------------------------FPHSALSVV-----------LPVLVS-RP--------------E-M--IHAWARFV---MG------T---RQRT----LNAG------AL--------------------------RVVPGD----TAANAAG-------ER------------P-------------------TAA-----PTP--------E---------------------------------------------------------AR---------VRR-FRRDSSETAF-------QIAVDLAA----V--P---LT-----------EPVIAAVC----Q--R----F---AGHP---Q--------P-----S---EL-IEVLF---SGL--VT-------------------------------------------EVDSPVV------TPERRIRWEY--------RR--G------VREAL-LSLGGRRSR--I----------------RRTL--------ADIA--AEF--------------A-----------------G---------YDPWF---------AL--------L
>SEF26728.1
-PQDIPSGQL------------------------------------SWSEVADAMWLAAV--------------------------------------------------LGPRAPRPE--------EEPEPSPRPRT---------PE-------------------------------------------------------SPPEPPRPVRDPEPRADP--PS-----------------------------AAEAGP---------------------AAGPRPR-------SLAREP---------------------GREIGGGGSLP----------------------GTLWNALARK-----PST----------------------------------MPG---GPD---------ILRALRPL--KQ-----LR---------PS---------SREDDLE-------LDEDLTA---EQ-----AVQD-----------------G-----------LWLP-----VL---KPAPTTRV------LDLTVIVDAGTS-MALWEPEV-TAFLKLV-QQL--G--------AF-RTVRIR------YL----------------ETEARATDGS--------------------------------------------LAPVLRGGTPDAPQHSVAELL-------DW---YGD-R-----------LMFVLTDGAGE-AW--RRDL----------VSP-LLAQWSRA-MPVALVHLLP-QHLWKK---T--------------GL---------------P------LHRAML------------------TT----P-----------GP--F-------------R--P---N--------------------GRYGFELPDAWM---------------------------------------TMADPEKAVA---------------------------------GA---------------VP------------------VPVLEL-DG--------------R-W--FGWWVRLV---SR------S---VGEP----VPGT------VL------------------------LARDQPLV----ETSDDEP-------AA------------P---------------------------RSA--------E---------------------------------------------------------ER---------VRR-FLGVATPSAF-------RLATLLAA----V--P---VS-----------LPIARYVR-------E--ELV------P---E----AG--T-----S---HL-AEVFT---SGL--LG--------------------------------------PPSAGG------------GTGNEAVFEV--------PV--A------IREAL-LA-AGRRAD--T----------------VRVV--------AVTG--ERF--------------G-----------------E---------RHPVLLRIAD----AL--------A
>WP_065913170.1
-------------------MSPPERDI-------------------TARDVADALWLASH-------------------------------------------VWRMSRDAAEAGAVPAAPLSRHPAAEVLLPPPGTG---------QE-------------------------------------------------------TSLSPSTA----TGQETSFSPP-----------------------------PDLPRG--------------------------------------------------------------RRSQEDTPLRYF---------------------ANAPAEPGRA-----PVT------------------------EN--------LPQ---TRA---------ISRALRPL--AT-----LV---------PS---------DREVE---------FDEEATA---VR-----VAET-----------------G-----------VWLP-----AF---RPTM-VHP------FEVVLVIDTAS--LDIWQREI-ADFRAVL-ETQ--G--------AF-HTVRLV------FA-------------------DFNVENA----------------------------------------IDLVLRSGGPDGPTRSPA----ELL-------DP---TGH-R-----------LVLVMTDGVGR-AW--HTGA----------AER-VLGYWGRS-VHVSVVDLLP-QDLWSW---T--------------GL----------------------TTTRVQ------------------LR----------------MPAAG-------------A--P---N----------------------------------------------------------------SRIRYLLTDPSDERPPD---------------------------------TA---------------VP------------------VPVLEL-RP--------------D-W--LEHWTRLV---TA----------AGPA----VHLT------TF-----------------------FADPGAKES------SFEVD-------PL------------P--------------------------HLSP--------A---------------------------------------------------------ER---------VTR-FRTFASPPAF-------SLAGLLAA----APVP---LR-----------LPVMTVVR----K--T----V---L--P---D----TK--L-----S---HL-AEVLL---SGL--IE-----------------------------------------------REE--------SLPGTYEF--------RD--G------LRQEL-LA-TCSRAD--T----------------ARVL--------RTVA--DFL--------------G-----PNAE------------------AARGL----R----EA--------L
>WP_030328546.1
----RLVTAL------------GGAPS-----------------ALTAEECAEAIWLARF--------------------------------------------------LPRQPGPPR----AGPAATASDAPPGAP---------PE-------------------------------------------------------PPASPPST----SPARQP--TR-----------------------------PEAPAV-----------------------------------TEAEPS--------------------AKLYLPPPANGP----------------------RDPSSLPLRT-----PGV------------------------PA--------LPH---ARE---------IARALAPL--RR-----SV---------PA---------RHAVR---------LDEAETA---RR-----SAEA-----------------R-----------MLQP-----CL---TPVT--EP-W----LDLVLLVDGSPS-MVVWEATA-TEIRTLA-DRMRVH--------TF-RRIQVW------YL---------------------RPDAK----------------------------------------GHRPILTSDGGSTARDPR----ELV-------DP---EGR-Q-----------LTMVLSDCTGA-IW--DAPE----------LRR-WLAIWGRS-GPVAVVQPLP-QRLWHR---C--------------RP--TLHPV--------L------------------------------VR----P------T----RP--A-------------A--P---A--------------------A----QLHPRLR----------------------------------------DEVPDHLPR---------------------------------GA---------------VA------------------IPVLEL-AP--------------R-W--FAAGAALV---SG------R---TLGP----VAAV------AL-----------------------LTTDPRPLL----VDPLREP-------PS------------P------------E------PLD-----LTP--------A---------------------------------------------------------QR---------VAR-FRAMASDEAR-------QLAEFLAA----A--P---LT-----------LPVMRLVQ----R--L----M---L--P---R----SQ--P-----Q---DL-AEVYL---SGL--LR------------------------------------------HAASWAED------TPVEQARYEF--------LP--G------VRQEL-LS-GLRVGE--A----------------LRIL--------DVVS--RYV----------NEHMG---------------------------AALDF----P----AL--------L
>WP_053653628.1
----RLVTAL------------GGAPS-----------------ALTAEEYAEAIWLARF--------------------------------------------------LPRQPGPPR----AGPAATASDAPPGAP---------PE-------------------------------------------------------PPASPPST----PPARQP--AR-----------------------------PEAPAV---------------------------T-------EAEPSA---------------------RLYLPPPANGP----------------------RDPSSLPVRT-----PGV------------------------PA--------LPH---ARE---------IARALAPL--RR-----SV---------PA---------RNAVR---------LDEAETA---RR-----SAEA-----------------R-----------MLQP-----CL---TPVT--EP-W----LDLVLLVDGSPS-MVVWEATA-TEIRTLA-DRMRVN--------TF-RRIQVW------YL---------------------RPDAK----------------------------------------GHRPILTSDGGSTARDPR----ELV-------DP---EGR-Q-----------LTMVLSDCTGA-IW--DAPE----------LRR-WLAIWGRS-GPVAVVQPLP-QRLWHR---C--------------RP--TLHPV-----------------------L---------------VR----P------T----RP--A-------------A--P---A-------------A--QLHPR---------LR----------------------------------------DEVPDHLPR---------------------------------GA---------------VA------------------IPVLEL-AP--------------R-W--FAAGAALV---SG------R---ALGP----VAAV------AL--------------------LTTDPRPLLVDP------LR-EP-------PS------------P------------E------PLD-----LTP--------V---------------------------------------------------------QR---------VAR-FRAMASDEAR-------QLAEFLAA----A--P---LT-----------LPVMRLVQ----R--L----M---L--P---R----SQ--P-----Q---DL-AEVYL---SGL--LR------------------------------------------HAASWAED------TPVEQARYEF--------LP--G------VRQEL-LS-GLRVGE--A----------------LRIL--------DVVS--RYV--------------N-------EH----M---G---------AALDF----P----AL--------L
>WP_015660488.1
-------------------MTPGRDRP-------------------GPRELADALWLASE----------------------------------------------HGWLVGPMDGIGA--GTDAPTPPGSASPAPSA---------GS--------------------------------------------------------STARTGA----ETDVPP--PA-----------------------------PDKPTT-----------------------------------PTSTPR---------------------PRSSHPAEPTA----------------------ALSPAATAPD-----PES----------------------------------RPT---DRA---------LGRALRAF--RT-----TV---------AS---------AHAAE---------LDEEATA---EL-----IAPA-----------------P-----------FLPP-----VL---RPAA--ERRW-----RAVLVVDSAPR-MALWHDTV-ARFARVV-RAY--G--------GF-RDVMEL------SL------------------DTTDPGQA-----------------------------------------TVRLPGPARTARPAAAR----SLV-------DP---TGR-S-----------VVFVLTDGAAP-AW--RSSA----------AQR-LLARWGRR-QPVTVLHMLP-QRLWHR---T--------------GL----HPSRIALRSSGP------------------------------WT----A---------------G-------------R--P---P-------------A----------------WE--------------------------------PAEAVSAVLRARAGLGA----------------------------------A---------------TP------------------VPVLEA-RP--------------E-W--LEPWARFV---GG------D---EPRE----VELA------AV-----------------------LTTAEGRPE---------APY------LR------------P-------------------VRT-----LEP--------I---------------------------------------------------------DR---------VAK-FRGSASPEAF-------ELATHLAA----I--P---LD-----------LATMTEIQ-------H--RTL------P---R----SS--T-----Q---HL-AEILL---SDLLSLQ------------------------------------------------PS------HPVDRLAFDV--------DP--D------VRGEL-LA-HGSRTT--T----------------ERAI--------AQAA--EML--------------A--PTSTAAQSLLSYLRDG---------TTTVE----P----AE---------
>SFO06617.1
-------------------PSPFGEDP------------------PDWRELADALWLAAV--------------------------------------------------WDSTGRTAP--------------GRPEP---------GQ------------------------------------------------------DVDRRPDAS----PFPESP--EP-----------------------------PELPEP----------------------ANDAFD-------APTRTA---------------------AQSPDPEGLGHLY--------------------LGRPILPATQ-----PSA----------------------------------PGRGAHAAR---------LARALHGL--GR-----RM---------PS---------PGALL---------LDEELTA---ER-----LAVD-----------------T-----------LWLP-----SF---RPAL--AT-V----FDLVLLVDSGPT-MVIWRDET-AALQDAA-EHS--G--------AF-RTVRTV------QV--------------------DVPETG------------------------------------------PPVLRSGPVGTARNLG----EII-------DA---RGD-R-----------LFLVVTDGLGR-GW--ASPA----------ADT-LLHRLGTA-GPTAVVQLLP-PHLRHR---S--------------SLSPQAVTL--------R------SPGFGV------------------AN-----------Q--RLEF--G-------------D--P---T-------------G---------------------------------------------------------GPDPTRPLPR------------------------------TDHDA---------------LA------------------VPVLSL-KP--------------G-S--LATWAELV---AG------K---SGLR---ELPVV------LT---------------------------GSLHA---------GS-------PT------------P------------GLRPP-QRRQ-----AAP--------A--------------------------------------------------------------------VRR-FFTLATPTAR-------TLATQLAA----A--P---LE-----------FDLIRQLR-------E--RAM------P---Q----AG--A-----E---HL-AEILM---GGL--ID-------------------------------------------------------WDHEGTRHPEF--------AA--G------VREAL-LA-TTTRTQ--L----------------ARVV--------DILG--ELP------------------------------------------AAGEHGVALR----AA--------L
>WP_036013968.1
-------------------MSAAERDL-------------------TARELADALWLASQ--------------------------------------------------MWNASREVA---------------RPAA---------VP-------------------------------------------------------ATPKREHV----VLPMAL--PP-----------------------------PEDVPP-------------------------ALR-------STTPPH---------------------VPPEVARSTKD----------------------AVPPQFVLGT-----PSR----------------------HEPGAARPVTENLPH---TRA---------ISRALRPL--AR-----LV---------PS---------DHEVE---------FDEETTA---LR-----VAET-----------------G-----------VWLP-----AF---LPAL-TRP------FEIALVVDTAS--LEIWQREI-ADFRAVL-ETQ--G--------AF-RTVRLY------FV-----------------DFDQESSGD------------------------------------------LLVRVGAPDGPSRGPA----ELL-------DP---SGG-R-----------LVLVVTDGVGR-AW--HTGA----------ADR-VIGYWGRS-IHVSVVHLLP-HELWSW---T--------------GL--VTTRV--------Q------------------------------LR----M------P----DA--G-------------A--P---N-------------A--RIRYR---------LA----------------------------------------DPSDERPPD---------------------------------TA---------------VP------------------VPVLEL-RP--------------D-W--LGHWTRLV---TG----------DGPA----VRLT------TL----------------------FADPSAKEST------FE-VD-------PL------------P---------------------H-----LSP--------A---------------------------------------------------------DR---------VSR-FRTIASPPAF-------ALAGLLAA----TPVP---LK-----------LPVMSAVR----Q--T----V---L--P---S----TK--L-----S---HL-AEVLL---GGL--IE-----------------------------------------------RDE------ETSSPGTYEF--------RD--G------LRQEL-LS-TCSRAD--T----------------ARVL--------RTVA--DLL--------------P-------KS--------E---------ATRDL----K----EA--------L
>SDM15376.1
-------------------MSAAERDL-------------------TARELADALWLASQ-----------------------------------------------VWNASREVAGPA--EVPATPKRQHVVLPMAL---------PP-------------------------------------------------------PEDVPPAL----RSTTPP--HV-----------------------------PPEVVK-----------------------------------STKDVL---------------------PRFVLGTPPRH----------------------EPGAARPVTE-----N------------------------------------LPH---TRA---------ISRALRPL--AR-----LV---------PS---------GHEVE---------FDEETTA---LR-----VAET-----------------G-----------VWLP-----AF---LPAL-TRP------FEIALVVDTAS--LEIWQREI-ADFRAVL-ETQ--G--------AF-RTVRLY------FV-----------------DFDQESAGD------------------------------------------LLVRVGAPNGPSRGPA----ELL-------DP---SGG-R-----------LVLVVTDGVGR-AW--HTGA----------ADR-VIGYWGRS-IHVSVVHLLP-HELWSW---T--------------GL--VTTRV--------Q------------------------------LR----M------P----DA--G-------------A--P---N--------------------A----RIRYRLA----------------------------------------DPSDERPPD---------------------------------TA---------------VP------------------VPVLEL-RP--------------D-W--LGHWTRLV---TG----------DGPA----VRLT------TL-------------------------FADPSAK----ESTFEVD-------PL------------P---------------------H-----LSP--------A---------------------------------------------------------DR---------VSR-FRTIASPPAF-------ALAGLLAA----TPVP---LK-----------LPVMSAVR----Q--T----V---L--P---G----TN--L-----S---HL-AEVLL---GGL--IE-----------------------------------------------RDE------GTSSPGTYEF--------RD--G------LRQEL-LS-TCSRAD--T----------------ARVL--------RTVA--DLL--------------P------KSE------------------ATRDL----K----EA--------L
>SEG88246.1
-----MSGHT-----------EDPPGP-------------------SWSELRDALYLAAY--------------------------------------------------QDAAAPRRH----------RAAWPAQRP---------AP-------------------------------------------------------GNGDHPPP----RTEEAL--RE--------------------------RFAEEFQES---------------------QNDTVAH-------ETPEPD---------------------PPWFEPSRDEP----------------------APDGAAPRAT------------------------------------------LPG---GHA---------LGMAFKPLRLCR----------------PS---------ADAFE---------IDEDATA---ER-----IAAD-----------------D-----------LWLP-----EC---RPAA--EP-L----FSLRLVVDAHPS-MVLWHDLV-RRLKKLM-EET--A--------AF-RTVDVV------SV-------------------DIAKAGA------------------------------------------------RARRRGGPPS--------------GA---LGPDH-----------LVLVLTDGLSR-GW--RTGD----------AAT-YLHATALT-SPAAALSLMP-QEVWEF------------------TF---------------P------TAVGAW------------------LD----A------H----RP--A-------------L--P---N-------------R----LVRVREIRSHSSWL----------------------------------------SEPSRVPPY---------------------------------AP---------------VP------------------VPLMEL-TP--------------G-S--LGRWAKLV---AT----------GGHH----DMAV------LL--------------------TGPQGDLNGRTV----RHDAIAD-------PV------------E---------------------------SRG--------R---------------------------------------------------------EL---------VDL-FMARATPAAA-------DLARRLAA----A--P---LN-----------MPVIRAIQ----D--T----I------P---H----AE--S-----W---NL-GEIMM---FGL--LR------------------------------------------RRDHGMDV------EDAGHVGFDF--------PD--G------VREEL-LG-QSTRAA--T----------------LSVL--------KEVS--RCI----------GPHLA--SSIPDGE------------------ALVAW---------QA---------
>WP_051766461.1
-ATEHRLERL------------RTADL-------------------TLREIRDSLWLAGT--------LRP---------------------------------------AAEPAAGEP--------------PPALP---------HD-------------------------------------------------------DDRPPPDP----EEQVRE--EP-----------------------ETEEGDHPAPEP-----------------------TCTQG-------WTPTPT---------------------TLDRADPWSDG----------------------HGTVSAVSAW-----PTV------------------------PA--------LPE---RRR---------LSRALRPL--CR-----HE---------PS---------PRLRL---------LDEEATA---VR-----AARD-----------------R-----------LWLP-----EW---RAAP-WRR------FEMALVVDTTVA-AELWQQTV-REFRLLL-ERQ--G--------AF-RDVRTY------VM---------------------DSSCP----------------------------------------EPHEVTLRSEGGAKHPWR----YLL-------DP---AGT-R-----------IVLVLTDTVGR-AW--HTGA----------VGH-VLHHWGRV-MPVAVVQTLA-QRLWSW---G--------------GL-----PT--------R--------RMKL--S---------------AP----A------------P--G-------------T--P---N-------------S------R---------LR--------------V------H------------------------------------------------------------GP-----------ATHATA------------------VPVLGL-SA--------------E-W--LAGWTRLL---TA------P---GSEW----VETT------AA---------------------------LVGPC---------TV-------PA------------P------------R------VPE-----EEP--------A---------DAA---------------------------------------------QS---------VLR-FRTYASADGF-------QLAALLAA----T--P---LS-----------PQLMSLVQ----R--V----L---L--P---G----SD--L-----S---AL-AEVML---GGL--MT--------------------------------------------RLPGAN------GDTDAVAYDF--------HP--G------VREEL-LA-TARRAD--T----------------ARVA--------RILD--TYA------------GQD-------NH------------------ALRNY----R----LV--------L
>CEL17037.1
AREETGPPRL------------RTGDL-------------------TAMEMMDALWLARV--------------------------------------------------ISEHEDTDP------------LEPSAED---------PR-------------------------------------------------------PPTTDTPG----VIPADR--PN-----------------------------PTVSPV-----------------------------------ESDTEL---------------------SWSTRYARSGD----------------------SAFTGPPARV-----GLA-----------------------GRE--------LQQ---AAK---------LARALRPLMKRS-----PS---------PW---------KHE-----------LNEEATA---IR-----AAQD-----------------G-----------MWLP-----VW---DPAP-WRR------FELVLVVDSAPS-MDVWRETV-DEFRQLM-QQQ--G--------AF-RNVRKL------LV---------------------DCSAP-----------------------------------------ELSLRVEGPAGAMQSTR----HLV-------DP---TGR-R-----------LVLVMTDAIAS-AW--HDGS----------AER-VLVRWASR-MPLAIINVLP-SRLWSW---S--------------GL-----SP--------R----------RV--C---------------LS----A------S----AL--G-------------V--A---N-------------R------E---------LR--------------V------R--------------RIEHDIFDDEVPD---------------------------------GS---------------IP------------------VPVLAL-TP--------------E-W--LSGWANLFAASGS----------ASVW----TTAV------ML------------------------NPRGTRRI---------VD-------PV------------E------------K------DGK-----RSA--------Y---------------------------------------------------------DR---------VMR-FRTYASVPAF-------QLAGLLAA----A--P---LN-----------LAMMRFVQ----R--E----L---L--P---D----TD--V-----S---TL-AEVLL---GHL--LR------------------------------------------KVRTTRSV------HDPTAVVFEF--------HD--G------VREEL-LS-GTRRAD--T----------------VRVA--------RVLG--DYL--------------G-----SSVA------------------ILRNF----R----DA--------V
>WP_042186031.1
-REETGPPRL------------RTGDL-------------------TAMEMMDALWLARV--------------------------------------------------ISEHEDTDP------------LEPSAED---------PR-------------------------------------------------------PPTTDTPG----VIPADR--PN-----------------------------PTVSPV-----------------------------------ESDTEL---------------------SWSTRYARSGD----------------------SAFTGPPARV-----GLA-----------------------GRE--------LQQ---AAK---------LARALRPL--MK-----RS---------PS---------PWKHE---------LNEEATA---IR-----AAQD-----------------G-----------MWLP-----VW---DPAP-WRR------FELVLVVDSAPS-MDVWRETV-DEFRQLM-QQQ--G--------AF-RNVRKL------LV---------------------DCSAP-----------------------------------------ELSLRVEGPAGAMQSTR----HLV-------DP---TGR-R-----------LVLVMTDAIAS-AW--HDGS----------AER-VLVRWASR-MPLAIINVLP-SRLWSW---S--------------GL---------------S------PRRVCL------------------SA----S-----------AL--G-------------V--A---N-------------R------E---------LR----------------------------------VRRIEHDIFDDEVPD---------------------------------GS---------------IP------------------VPVLAL-TP--------------E-W--LSGWANLFAASGS----------ASVW----TTAV------ML----------------------------NPRG----TRRIVDP-------VE------------K-------------------DGK-----RSA--------Y---------------------------------------------------------DR---------VMR-FRTYASVPAF-------QLAGLLAA----A--P---LN-----------LAMMRFVQ----R--E----L---L--P---D----TD--V-----S---TL-AEVLL---GHL--LR------------------------------------------KVRTTRSV------HDPTAVVFEF--------HD--G------VREEL-LS-GTRRAD--T----------------VRVA--------RVLG--DYL--------------------------------GSSVA-----ILRNF----R----DA--------V
>SEF23786.1
--MADPVDRL------------PTEAL-------------------NADEIADAVWLAAR--------------------------------------------------IAASEPPRA-----------RADPRPDP---------PP-------------------------------------------------------PPPPPPSA----PEPESE--PP------------------PVAKSRVDHVLPGRPDP---------------------GRPGEHP-------EPAPVP---------------------LEPVPVRPRAR----------------------RSAAPRPIRT-----VPP------------------------SL--------------PRG---------LAKALRPL--NR-----LV---------RL---------KHRTE---------LDEEETA---VA-----AAET-----------------K-----------VWLP-----VH---RASR-GHP------FEIVLVVDRGSS-MVFWERTS-RAFRALL-ERQ--G--------AF-SDVKTV------SV---------------------DTDEP------------------------------------------DVRFVETAPGTGCEPA----QLA-------DP---TGR-R-----------VIVVLSDGVGP-AW--RSGS----------MFE-VLSLWAKT-CQVSLFHLLP-AERWSW---T--------------GV--RVVSQ--------A------------------------------LH----R------V----RP--G---------------------------------------------------------------------------------------------------------------------------------------TA---------------NP------------------IPVLEL-DP--------------R-H--VRRWAELI---SG------T---PAVQ----LPVL-------------------------------------------------VP-------PA------------E---ENLADDVAET------EEP-----PSP--------T---------------------------------------------------------ER---------LDQ-FLATGTSPAI-------RLAGLLAA----A--P---LT-----------LRVMQAVH----G--T----L---M--P---Q----AR--P-----A---HL-AEIQL---GRL--LH-------------------------------------------RVPA---------DEESPVEYDF--------AP--G------LRRRL-LA-LVSRAD--T----------------ARVQ--------RVVQ--DVL----------GPQEP---------------------------AVANL----R----NA--------L
>SFW79240.1
--MADPVDRL------------PTEAL-------------------NADEIADAVWLAAR-----------------------------------------------IAASEPPRPEPG--------------PPPEP---------PP-------------------------------------------------------PPQAPPEP--------PE--PP-----------------------------PEPPEP-----------------------RVEHP-------PPARPE---------------------PVRPGGGHPEP----------------------PPVPLEPVPV-----PRR------------------------PR--------KPAAAPPIRAVPPSLPRGLAKALRPL--NR-----LV---------RL---------KDRTE---------LDEEETA---VA-----AAET-----------------R-----------VWLP-----VH---RPSR-GHA------FEVVLVVDRGSS-MVLWDRTT-RAFRALL-ERQ--G--------AF-SDVKTV------SV---------------------DTDDP------------------------------------------VVRAVETTPGTACEPA----QLA-------DP---TGR-R-----------LVIVLSDGVGA-AW--RSGS----------MFR-ILTLWAKT-CHVSFFHLLP-GERWNW---T--------------GV--RVAPR--------S------------------------------LR----G------V----LP--G---------------------------------------------------------------------------------------------------------------------------------------TA---------------NP------------------IPVLEL-AP--------------R-H--LRRWADLV---SG------T---TGVR----LPVL-------------------------------------------------VP-------PR------------P-------DELTGD------GTGDAGEALSP--------T---------------------------------------------------------ER---------LDR-FLATGTSPAI-------RLAGLLAA----A--P---LT-----------LRVMQAVH----G--T----L---M--P---Q----AH--P-----A---HL-AEIHM---GRL--LH-------------------------------------------RVPANAG------GEKPPVEYDF--------AP--G------LRRRL-LA-TVSRAD--T----------------ARVQ--------RVVE--DVL----------GPHEP---------------------------AVADL----R----GT--------L
>WP_072478272.1
--MADPVDRL------------PTEAL-------------------NADEIADAVWLAAR--------IAA---------------------------------------SEPPRPEPG--------------PPPEP---------PP-------------------------------------------------------PPQAPPEP--------PE--PP-----------------------------PEPPEP-----------------------RVEHP-------PPARPE---------------------PVRPGGGHPEP----------------------PPVPLEPVPV-----PRR---------------------PRKPAAAPPIRAVPPSL--PRG---------LAKALRPL--NR-----LV----RLKDRTE-----------------------LDEEETA---VA-----AAET-----------------R-----------VWLP-----VH---RPSR-GHA------FEVVLVVDRGSS-MVLWDRTT-RAFRALL-ERQ--G--------AF-SDVKTV------SV------------------DTDDPVVR---------------------------------------------AVETTPGTACEPA----QLA-------DP---TGR-R-----------LVIVLSDGVGA-AW--RSGS----------MFR-ILTLWAKT-CHVSFFHLLP-GERWNW---T--------------GV--RVAPR--------S--------LRGV--L----------------------------------P--G-------------T--A---N----------------------------------------------------------------P--------------------------------------------------------------------------------------IPVLEL-AP--------------R-H--LRRWADLV---SG------T---TGVR----LPVL------VP--------------------------------------------------PR------------P------------D------ELT-----GDG--------T---------GDA-----------GEALSPT---------------------------ER---------LDR-FLATGTSPAI-------RLAGLLAA----A--P---LT-----------LRVMQAVH----G--T----L---M--P---Q----AH--P-----A---HL-AEIHM---GRL--LH-------------------------------------------RVPANAG------GEKPPVEYDF--------AP--G------LRRRL-LA-TVSRAD--T----------------ARVQ--------RVVE--DVL--------------G------PHE--------P---------AVADL----R----GT--------L
>WP_026401298.1
----RLVEAL------------AHLDP-----------------PPTARELADALWLARL--------------------------------------------------VPMQAANER--------------AARET---------AG-------------------------------------------------------EESAGETP----HDPEPA--EA-----------------------------STAEPP-----------------------APAAA-------ARPVAA---------------------PPQVALHPARP----------------------GSVTDGIVRA-----PAL------------------------PA--------IPQ---ALD---------LGRALRPLRENA-----SS---------PT---------VEN-----------LAEEKTA---QL-----IAET-----------------G-----------IWRP-----VM---EPAP--ER-Y----FDLALVADESRS-MVVWSRII-GEFHTLL-EQL--G--------AF-RDVRVW------RL---------------------DTDED------------------------------------------ALVLRTGTGSSVRNPN----ELI-------DP---TRR-R-----------IVLVFSDCIGR-AW--YDGR----------AAA-VLERWADV-GPVAIVQPLP-QRLWWR---C--------------GT--TVEPV--------R--------LGAV------------------------------------QA--G-------------P--P---N-------------S--RLTVR---------------------------------------------------SRDGFMLPP---------------------------------GT----------------A------------------VPVLEL-AP--------------R-W--LRPWAEMV---GG----------GARQ----ITTM------AM-----------------------------FTG---------AP-------PL------------K------------D------SVDEDTEDLAA--------E---------------------------------------------------------ER---------VRR-FSAGSSPLAF-------ELACHLAA----A--P---LR-----------LKVMSLVQ----R--A----T---L--P---D----SN--R-----T---HL-AEVFL---GGL--LR--------------------------------------PAERDPVGNTGD------RAPDDVLYEF--------HE--G------VRDVL-LG-RLKRSD--A----------------LRIL--------GEVW--EIV--------------R------ERL--------G---------SPLDF----P----AL--------L
>OHV36996.1
---MTAGVGP---------DGHTSWST-------------------DPMDLADTVWLALF------------------------------------------ADDLPDRAAGLPRADSD--PLDEESLADLAAPRQPP---------NP-------------------------------------------------------REESGEPA----GVDGGG--PR-----------------------------SSHLPP-------------------SSGEPLDTGDSVTGEAAVGGSG---------------------VTGWDRPVASSR---------------------PRRRGRSWLA-----PRP------------------------ATLTAL----LEQ---PRG---------LRQALEPI--RQ-----LV---------PS---------AGETV---------LDDEATA---EH-----LADG-----------------------------RWRP-----EY---QPVL-ERR------YALTLVVDDNWT-MTIWSALV-PRLVGAL-ERL--G--------VF-RDVRVC------YL---------------------DTDVA--------------------------------------ATRALRLRGSRRRAAGFSPA----QLL-------ES---PGR-R-----------IIWVLTDGMGA-AW--RRGL----------MEP-VLWSWARS-LQVALLSTVP-RSTLRH---T--------------GI-----DQ---------------------------------------YQ----D-----------NP--A-------------E--T---E-------------A---------------------------------------------------------------------------------------------------------------------VA------------------VPVLLA-HP--------------V-S--IGRWADHL---AG------QDV-GEPW----LPVL------------------------------PALHVGPRRQ---------APADAPDMAPE------------A---DRDAEGADVL------DRP-----EPP--------R---------------------------------------------------------TL---------VAR-LRSATSPAAF-------RLATRLAA----A--P---IT-----------RSTMQRLM-------A----T---IEGP--------VGTSS-----A---AL-AELFA---HGV--LH--------------------------------------------PVADWP------TDDGAIAYDF--------AP--G------LREHL-LS-YGSRAE--T----------------LRVL--------RIVD--AEL--------------G-----------------G---------RIEAVRHLSR----AL---------
>WP_007516496.1
---MTAGVGP---------DGHTSWST-------------------DPMDLADTVWLALF------------------------------------------ADDLPDRAAGLPRADSDPL--DEESLADLAAPRQPP---------NP-------------------------------------------------------REESGEPA----GVDGGG--PR------------------------SSHLPPSSGEP----------------LDTGDSVTGEAA-------VGGSGV---------------------TGWDRPVASSR----------------------PRRRGRSWLA-----PRP------------------------ATLTAL----LEQ---PRG---------LRQALEPI--RQ-----LV---------PS---------AGETV---------LDDEATA---EH-----LADG-----------------------------RWRP-----EY---QPVL-ERR------YALTLVVDDNWT-MTIWSALV-PRLVGAL-ERL--G--------VF-RDVRVC------YL---------------------DTDVA--------------------------------------ATRALRLRGSRRRAAGFSPA----QLL-------ES---PGR-R-----------IIWVLTDGMGA-AW--RRGL----------MEP-VLWSWARS-LQVALLSTVP-RSTLRH---T--------------GI---------------D------------------------------QY----Q------D----NP--A-------------E--T---E-------------A---------------------------------------------------------------------------------------------------------------------VA------------------VPVLLA-HP--------------V-S--IGRWADHL---AG------QDV-GEPW----LPVL-----PAL--------------------------HVGPRR------QA-PA-------DA------------P---DMAPEADRDA------EGA--DVLDRP--------E---------PPR---------------------------------------------TL---------VAR-LRSATSPAAF-------RLATRLAA----A--P---IT-----------RSTMQRLM----A--T--------IEGP--------VGTSS-----A---AL-AELFA---HGV--LH--------------------------------------------PVADWP------TDDGAIAYDF--------AP--G------LREHL-LS-YGSRAE--T----------------LRVL--------RIVD--AEL--------------G-----------------G---------RIEAVRHLSR----AL--------T
>WP_033433400.1
------MERL------------RTADL-------------------TLREIRDSLWLAGT-------------------------------------------------LRPAAEPAAG--EPPPALPHDDDRPPPDP---------EE------------------------------------------------------QVREEPETE----EGDHPA--PE-----------------------------PTCTQG-----------------------------------WTPTPT---------------------TLDRADPWSDG----------------------HGTVSAVSAW-----PTV------------------------PA--------LPE---RRR---------LSRALRPL--CR-----HE---------PS---------PRLRL---------LDEEATA---VR-----AARD-----------------R-----------LWLP-----EW---RAAP-WRR------FEMALVVDTTVA-AELWQQTV-REFRLLL-ERQ--G--------AF-RDVRTY------VM---------------------DSSCP----------------------------------------EPHEVTLRSEGGAKHPWR----YLL-------DP---AGT-R-----------IVLVLTDTVGR-AW--HTGA----------VGH-VLHHWGRV-MPVAVVQTLA-QRLWSW---G--------------GL---------------P------TRRMKL------------------SA----P-----------AP--G-------------T--P---N-------------S------R---------LR-----------------------------------------VHGPATHA---------------------------------TA-----------------------------------VPVLGL-SA--------------E-W--LAGWTRLL---TA------P---GSEW----VETT------AA------------------------LVGPCTVP---------AP-------RV------------P------------E------EEP-----ADA--------A---------------------------------------------------------QS---------VLR-FRTYASADGF-------QLAALLAA----T--P---LS-----------PQLMSLVQ----R--V----L---L--P---G----SD--L-----S---AL-AEVML---GGL--MT--------------------------------------------RLPGAN------GDTDAVAYDF--------HP--G------VREEL-LA-TARRAD--T----------------ARVA--------RILD--TYA--------------G-----QDNH------------------ALRNY----R----LV--------L
>WP_063798505.1
--MSPVEREL------------------------------------TARELADALWLAGH--------------------------------------------------MWWTESREL--------------PELSE---------IP-------------------------------------------------------TLPQRKPR----ELPKPP--LP-----------------------------PPQPPG-----------------------------------TAPAQW---------------------HSAPPRLIVGT----------------------SHGDTRDSAP-----PVT------------------------EP--------LPN---ARA---------ISRALRPL--RR-----LV---------PA---------DRDEE---------FDEEATA---VH-----VAES-----------------G-----------MWLP-----AF---RPAL-THP------FEVALVVDTAA--LDIWQREI-ADFRALL-ETQ--G--------AF-RTVRLQ------FA---------------------NFDET--------------------------------------SASDLLLRSGAPDGPTRGPA----ELL-------DP---TGR-R-----------LVLVVTDGIGK-AW--HTGA----------AAK-VIGYWGRS-VHVAVVHLLP-QELWSW---T--------------GI-----ST---------------------------------------SR----V----QLR--VQEA--G-------------A--P---N-------------RRIRYRLA---------------------------------------------------DVSDERPPD---------------------------------TA---------------VP------------------VPVLEL-RP--------------A-W--LGHWTQLV---QG----------DDPV----VRLT------TF----------------------FADPEVKESS---------FE-------VD------------P-------------------LLH-----LDA--------A---------------------------------------------------------EL---------VSR-FRTIASPPAF-------ALAGLLAA----VPVP---LQ-----------LPVMTAVR----R--T----L---L--P---D----AE--L-----S---HL-AEVLL---GGL--VV-----------------------------------------------RGD-------AESADTYEF--------RD--G------LRQEL-LA-TCSRAD--T----------------ARVL--------RTVA--NLF----------GPKSE---------------------------AVRDL----K----AA--------L
>ALG12738.1
----AGKSRL------------RTSDL-------------------TAVEIKDALWLATI--------------------------------------------------ISEHVDGEP--------------PGQAA---------AR---------------------------------------------------------LEPPAV----DRTGPL--PA------------------------------DLPQP-----------------------QRSRP-------EADLGM---------------------SWSTRFARSGD----------------------GASTASVARV-----GSS-----------------------GRE--------LQQ---AAL---------LAKALRPLMKRS-----PS---------PW---------KHQ-----------LNEEATA---VR-----AAQD-----------------G-----------MWLP-----VL---DPAP-WRR------FELVLVVDTSAS-MDVWRETV-DEFRELM-LQQ--G--------AF-RNVRKL------LV---------------------DCSAR-----------------------------------------ELLLRVEGPAGAVQSTR----HLV-------DP---TGR-R-----------LVIVLTDAIGS-AW--HDGT----------AAR-VLARWASR-MPLAIINVLP-SRLWSW---S--------------GL------S--------P--------RRVS------------------LS----A------G----AL--G-------------V--T---N-------------R------E---------LR--------------V------R--------------RIEHDIFEDDPAG---------------------------------DS---------------IP------------------VPVLAL-TP--------------E-W--LSGWANLV---AA------A---GAAP----VETT------AV--------------------------MLNPRD---------SK-------PI------------A------------D------QAE-----PRT--------A--------------------------LSAY---------------------------DR---------VMR-FRTYASPPAF-------QLAGLLAA----A--P---LN-----------LAMMRFVQ----R--E----L---L--P---D----TD--------V---SVLAEVVL---GGV--LR------------------------------------------KVKAARSA------HDPTAVVFEF--------HD--G------VREEL-LS-GVRRAD--T----------------VRVA--------RVLG--DYL--------------G-----SSVA------------------MLRNF----R----DA--------V
>WP_054294630.1
-TANEPAGKS----------RLRTSDL-------------------TAVEIKDALWLATI--------------------------------------------------ISEHVDGEP--------------PGQAA---------AR-------------------------------------------------------LEPPAVDRTGPLPADLPQ--PQ-----------------------------RSRPEA-----------------------------------DLGMSW---------------------STRFARSGDGA----------------------STASVARVGS-----SGRE---------------------------------LQQ---AAL---------LAKALRPL--MK-----RS---------PS---------PWKHQ---------LNEEATA---VR-----AAQD-----------------G-----------MWLP-----VL---DPAP-WRR------FELVLVVDTSAS-MDVWRETV-DEFRELM-LQQ--G--------AF-RNVRKL------LV---------------------DCSAR-----------------------------------------ELLLRVEGPAGAVQSTR----HLV-------DP---TGR-R-----------LVIVLTDAIGS-AW--HDGT----------AAR-VLARWASR-MPLAIINVLP-SRLWSW---S--------------GL---------------S------PRRVSL------------------SA----G-----------AL--G-------------V--T---N-------------R------E---------LR----------------------------------VRRIEHDIFEDDPAG---------------------------------DS---------------IP------------------VPVLAL-TP--------------E-W--LSGWANLV---AA------A---GAAP----VETT------AV--------------------------MLNPRD----SKPIADQ-------AE------------P-------------------RTA-----LSA--------Y---------------------------------------------------------DR---------VMR-FRTYASPPAF-------QLAGLLAA----A--P---LN-----------LAMMRFVQ----R--E----L---L--P---D----TD--------V---SVLAEVVL---GGV--LR------------------------------------------KVKAARSA------HDPTAVVFEF--------HD--G------VREEL-LS-GVRRAD--T----------------VRVA--------RVLG--DYL--------------------------------GSSVA-----MLRNF----R----DA--------V
>WP_020641866.1
--MAAPVDQL------------ATEAL-------------------NADEIADAVWLASR--------------------------------------------------IAAGEPPRA-------AADPRPEPPPSP---------PP------------------------------------------------------EPTPSPPES----RAQHPP--LD-----------------------------RQVPRP---------------------ARLPGPA-------EPAPTP---------------------VEPIPVRQRAR----------------------KLAAVSPIRS-----MPP------------------------GL--------------PKG---------LAKALRPL--NR-----LV---------RL---------KHQVE---------LDEEATA---VA-----AAET-----------------R-----------AWLP-----VH---RPSR-GHP------FGVVLVLDRGSS-MEFWERTT-VAFRALL-ERQ--G--------AF-NDVKTV------SV---------------------DTDDP------------------------------------------VVRAVETTPGTGCEPA----QLA-------EP---SGR-R-----------IIVVLSDGVGP-AW--RSGS----------MFQ-LLSLWATT-CQVTLFHLLP-GERWSW---T--------------GV-----HA---------------------------------------VS----Q----TLR--GVLP--G---------------------------------------------------------------------------------------------------------------------------------------TA---------------NP------------------IPVLEL-EP--------------R-H--LRSWAELI---SG------V---AGVR----LPVL------------------------------APSLVEDPPD---------SE-------PA------------P------------A------EDA-----FSP--------A---------------------------------------------------------DR---------LDR-FLATSTSPAI-------RLAGLLAA----A--P---LT-----------LRVMQAVH-------G--TLM------P---H----SR--P-----A---HL-AEIQL---GHL--LR-------------------------------------------RVPATAD------GETPPVEYDF--------AP--G------LRRRL-LA-TASRAD--T----------------ARVQ--------RVVE--DVL----------GPQEP---------------------------SVANL----R----SA--------L
>WP_076994249.1
----TGRPRL------------RTGDL-------------------TAIEIKDALWLARV--------------------------------------------------ISEHVDAGP--------------PDKAA---------TV-------------------------------------------------------PEMPTVDT----PGPLPA--DQ-----------------------------PQPARP--------------------------QQ-------DPDLGM---------------------SWSARFARPGD----------------------GTSPTSATRV-----GTA-----------------------GRE--------LQQ---AAL---------LARALRPL--MK-----RS---------PS---------PWKRE---------LNEEATA---VR-----AAQD-----------------G-----------MWLP-----VL---EPAP-WRR------FELVLVVDTSAS-MDVWRETV-DEFRELM-RQQ--G--------AF-RNVRRL------LV---------------------DCSAP-----------------------------------------ELVLRVEGPAGAVQSTR----HLV-------DP---TGR-R-----------LVIVLTDAIAS-AW--HDGT----------ATR-VLARWASR-MPLAIINVLP-ARLWSW---S--------------GL------S--------P--------RRVS------------------LS----A------S----AL--G-------------V--A---N-------------R--ELHVR----RIEHDIF-------------------------------------------DDDVPG---------------------------------DS---------------IP------------------VPVLAL-TP--------------E-W--LSGWANLV---AA------S---GAAP----VETT------AV-----------------------MLNPHDSKP------MV-EL-------AE------------P-------------------RAA-----RSA--------Y---------------------------------------------------------DR---------VMR-FRTHASPSAF-------QLAGLLAA----A--P---LN-----------LAMMRFVQ----R--K----L---L--S---D----SD--------V---SILAEVLL---GDL--LR------------------------------------------KVKTTRSV------HDPTAVVFEF--------HD--G------VREEL-LS-GVRRAD--T----------------VRVA--------RVLG--DYL----------GSSVA---------------------------ILRNF----R----DA--------V
>WP_034272253.1
-----------------------------------------------------------------------------------------------------------------------------------------------------------------------------------------------------------------------------------------------------------------------------------------------------------------------------------------------------------------------------------MAA----------------------------------LAG---SRA---------IERALRPF--KH-----RV---------LT---------TADCE---------LDEEATA---ER-----AAED-----------------G-----------LWLP-----EL---RPGR--GR-W----LSLALVADADPT-MDVWQPSL-AAFRELV-QRH--G--------SF-RGYREF------RL-------------------HSGSNGR------------------------------------------PPLLRAGPGGSIRHPA----ELI-------DP---AGR-Q-----------IILVFTDGRGG-VW--RGDQ----------MTR-LLQLWGRS-GPLAVINPYP-QRYWRR---G--------------TL-----D---------P--------YSGL------------------VR----S------P----RA--A-------------A--P---N-------------S----RLA---------VR--------------------------------EADRDHDPFAQPGLRPE--------------------------------------------------FP------------------VPVLEL-NA--------------R-W--IGWWAKLV---TA------P---PDAW----VKAV------LL-------------------------SADGARA----VREATDE-------PA------------S---------------------------SSA--------W---------------------------------------------------------DL---------VLR-FRNSAESLSF-------RLATQLAA----A--P---LE-----------LALARRVQ----S--T----L---L--P---Q----SR--P-----H---HL-AEVIT---SPL--VS-----------------------------------------------RTD------DPAGGTWLDF--------RA--G------VRDVL-IS-ALTRDE--T----------------ARVL--------QVVA--VHY--------------G-----------------G-----HTASGLDPL---------AL--------L
>WP_021593015.1
----RLVEAL------------QALDP-----------------EPTPGELADALWLADW--------------------------------------------------FRTHEGGTH--------------LEAGD---------SG-------------------------------------------------------EPDRSGPL----DQRPPS--AR-----------------------------PPDPPA-----------------------APERE-------PPVGQA---------------------PEAGLYLADQE----------------------VPATAFPVRM-----PAM------------------------PA--------ISG---PLA---------LSRALRPL--RA-----TV---------PS---------LTRKH---------LDEAATA---ER-----IAET-----------------G-----------VCEP-----VM---VAAQ-ERR------HDLDLVADVGPS-MVVWRQTV-EELGLLL-QQL--G--------AF-RDMRTW------YL---------------------DTGAR---------------------------------------GLSLRTGSVFEAGAERDPD----ELV-------DP---TRR-R-----------LVLVVSDCIGA-AW--EDGR----------AAE-LLDRWGRS-GTVAIVQPLP-QRLWWR---T--------------AA--AIEPV--------R------------------------------FD----A------S----GP--G-------------V--A---N-------------E--QLAVT---------RT----------------------------------------QLQLPDDRP---------------------------------QG---------------IP------------------IPVVEL-SE--------------R-W--LRSWADMV---AR----------GGRD----VMGA------AL------------------------FTGRPAAP---------RP-------PL------------E------------I------VTD-----LSP--------E---------------------------------------------------------TR---------VKQ-FRASSSPTAF-------KLATFLAA----A--P---LR-----------LPVMRLVQ----R--A----M---L--P---T----ST--S-----A---DL-AEVFL---SGL--LR------------------------------------MVSRPDG-------------GGDDEIAYEF--------HD--G------VREVL-LR-GLRRRE--V----------------HQVL--------RAVW--DVV--------------R------DRI--------G---------SSLDF----P----AF--------L
>KYK14919.1
----------------------------------------------------------------------------------------------------------------PTASAPH--------------PDPAD---------RP-------------------------------------------------------ASTGPPDG--------GP--IE-----------------------------HGTPRR-----------------------------------LLPDTA---------------------GTFTLHLGRPL----------------------LPSEERPQPA-----PGR------------------------AT--------------AL----------LARALNRL--AR-----HI---------PS---------RHTLE---------LDEEATA---EQ-----GVSD-----------------G-----------LWLP-----FL---RPAR-ATA------FDLVLLVDDAPT-MRIWQETC-ARLVEAA-EHC--G--------AF-RGVRAV------RV--------------------HVPRTG------------------------------------------TATLRRPGDRAPADPS----ELL-------GG---GGS-R-----------VFLVVTDGLAH-GW--AAPA----------ADD-LLGRLGHA-GPTALVHLLP-PHLRHR---T--------------SL----YPY--------Q----------AV------------------LE----A------G----GF--G-------------A--A---N--------------------D-----GLGHWA--------------------------------P-------PGGPDPLRP---------------------LPEADD------GS---------------LP------------------VPVLSL-KA--------------G-S--LGTWADLV---TG------E---RGVR--RSLPVV------VA---------------------------GTLAK---------GA-------PA------------P------------G------LRA-----PRL--------P--------------------------RAAG---------------------------AA---------VRR-FFTLATPAAR-------RLATQLAA----V--P---FD-----------FDLVEQLR----R--R----T---M--P---E----TG--P-----D---HL-AEILM---GGL--ID-------------------------------------------------------WDSGGEGRPEF--------AE--G------VREAL-LA-TTTRSQ--L----------------ARTV--------SMVG--ELS--------------A-----AGSR--------G---------VALRA---------AL---------
>SFN86739.1
----RLVEAL------------QALEP-----------------EPTPGELADALWLADW--------------------------------------------------FRTHEGGAR----------LGTDDSGDP---------GG-------------------------------------------------------AGSPDPPP----RSAHPP--EP-----------------------------PAAPER-----------------------------------EPPPRR---------------------SPEAGLYLTGQE---------------------VPATAFPVRM-----PAM------------------------PA--------ISG---ALE---------LSRALRPL--RA-----TV---------PS---------LTREH---------LDEEATA---ER-----IAET-----------------G-----------VCEP-----VM---VAAQ-ERR------HDLDLVADVGPS-MVVWRRTV-EELGLLL-QQL--G--------AF-RDMRTW------YL---------------------DTGAR---------------------------------------GLSLRTGSVFEAGAERDPD----ELV-------DP---TGR-R-----------LILVVSDCIGA-AW--EDGR----------AAA-LLDRWGRS-GTVAIAQPLP-QRLWWR---T--------------AA--AIEPV--------R------------------------------FD----A------S----GP--G-------------V--A---N-------------E------Q----LAVTRTQ----------------------------------------LQLPDARPE---------------------------------G----------------IP------------------IPVVEL-SE--------------R-W--LRSWAGMV---AR----------GGRD----VMGA------AL------------------------FTGRPAAP---------RP-------PA------------D-----------TL------PDA-----LSP--------E---------------------------------------------------------MR---------VKQ-FRASSSPTAF-------RLATFLAA----A--P---LR-----------LPVMRLVQ----S--A----M---L--P---A----ST--S-----A---DL-AEVFL---SGL--LR------------------------------------MVGRP-------VD------GGEEEIAYEF--------HD--G------VREIL-LK-GLRRRE--V----------------LQVL--------RAVW--GVV----------RDRIG---------------------------SSLDF----P----AF--------L
>WP_075020771.1
[truncated: 2,110,415 more chars]
